# Supplementary material for: Defects in the cell wall and its deposition caused by loss-of-function of three RLKs alter root hydrotropism in Arabidopsis thaliana
Source: Nat Commun. 2024 Mar 26;15:2648. doi: 10.1038/s41467-024-46889-2 (PMC10966064; doi:10.1038/s41467-024-46889-2)
Supplement: Supplementary file 7 — Source Data [file 41467_2024_46889_MOESM7_ESM.xlsx]

## Sheet: Figure 1d
Source data of Fig.1 d Root hydrotropism (degree)
200 mM D-sorbitol				400 mM D-sorbitol				800 mM D-sorbitol
Col-0	35S::ARH1	35S::FEI1	35S::FEI2	Col-0	35S::ARH1	35S::FEI1	35S::FEI2	Col-0	35S::ARH1	35S::FEI1	35S::FEI2			Statistical analysis
19.53	0.514	10.11	0.817	14.163	17.06	16.751	11.106	49.383	16.742	16.203	14.256
19.669	6.581	6.374	2.106	17.881	10.795	12.718	3.531	28.327	20.796	19.923	10.698			One-way analysis of variance
23.105	0.008	9.066	4.305	23.153	10.253	11.51	9.072	26.693	19.546	10.421	15.181			P value	< 0.0001
11.99	-4.256	-2.145	-2.841	22.851	5.07	15.944	1.395	47.382	13.767	13.753	14.514			P value summary	***
13.721	3.217	12.157	12.692	19.346	10.434	11.829	13.126	27.716	1.162	15.262	16.749			Are means signif. different? (P < 0.05)	Yes
-3.721	0.246	6.087	3.814	23.601	-3.719	4.719	1.798	13.666	-3.43	14.867	16.888			Number of groups	12
12.983	17.635	11.904	0.316	26.221	4.48	7.869	4.35	38.888	18.786	23.601	2.337			F	44.54
22.758	12.082	-3.499	10.875	18.19	13.035	7.605	5.919	31.003	17.954	13.367	0.534			R squared	0.6604
20.706	17.071	6.969	2.12	20.098	7.587	13.466	1.998	52.021	24.914	9.058	16.844
15.277	1.203	-2.424	3.278	13.99	17.879	15.909	4.744	41.512	20.656	13.906	16.471			Bartlett's test for equal variances
15.094	-3.848	-5.268	11.762	30.198	14.011	14.523	7.282	55.073	14.642	8.288	19.916			Bartlett's statistic (corrected)	36.04
5.31	2.964	3.073	8.93	20.824	2.262	3.872	-3.772	28.832	9.605	10.317	10.665			P value	0.0002
13.602	7.046	4.77	9.219	25.201	12.908	8.353	11.638	37.851	16.274	14.074	11.648			P value summary	***
15.041	4.907	1.141	3.294	19.106	15.726	12.129	7.937	35.395	6.048	21.108	16.096			Do the variances differ signif. (P < 0.05)	Yes
22.359	10.906	11.003	4.641	24.312	5.72	11.356	10.766	24.641	12.628	12.479	8.426
18.411	0.106	2.119	-4.088	18.65	3.553	7.634	7.431	20.147	13.937	10.638	10.345			ANOVA Table	SS	df	MS
18.143				28.098				21.03						Treatment (between columns)	20560	11	1869
19.587				22.255				52.615						Residual (within columns)	10580	252	41.97
16.712				21.944				40.815						Total	31140	263
18.481				20.117				24.644
22.387				8.435				27.778						Tukey's Multiple Comparison Test	Mean Diff.	q	Significant? P < 0.01?	Summary	99% CI of diff
19.653				27.759				22.407						Col-0-200 vs 35S::ARH1-200	10.87	8.13	Yes	***	3.603 to 18.14
16.592				18.033				30.543						Col-0-200 vs 35S::FEI1-200	11.18	8.361	Yes	***	3.912 to 18.45
14.933				22.472				38.274						Col-0-200 vs 35S::FEI2-200	11.19	8.371	Yes	***	3.924 to 18.46
17.808				19.888				42.259						Col-0-200 vs Col-0-400	-6.335	6.331	Yes	***	-11.78 to -0.8955
7.55				24.216				31.008						Col-0-200 vs 35S::ARH1-400	6.455	4.827	No	*	-0.8139 to 13.72
13.016				29.699				21.434						Col-0-200 vs 35S::FEI1-400	4.635	3.466	No	ns	-2.635 to 11.90
16.714				22.313				21.887						Col-0-200 vs 35S::FEI2-400	9.501	7.105	Yes	***	2.232 to 16.77
18.511				34.325				29.189						Col-0-200 vs Col-0-800	-17.01	16.52	Yes	***	-22.60 to -11.41
11.932				21.927				35.503						Col-0-200 vs 35S::ARH1-800	1.645	1.23	No	ns	-5.625 to 8.914
16.973				20.475				21.83						Col-0-200 vs 35S::FEI1-800	1.442	1.079	No	ns	-5.827 to 8.712
12.649				35.053				35.925						Col-0-200 vs 35S::FEI2-800	3.048	2.28	No	ns	-4.221 to 10.32
13.958				19.089				32.561						35S::ARH1-200 vs 35S::FEI1-200	0.3091	0.1908	No	ns	-8.495 to 9.113
10.022				10.517				29.55						35S::ARH1-200 vs 35S::FEI2-200	0.3214	0.1984	No	ns	-8.482 to 9.125
26.401				22.799				30.973						35S::ARH1-200 vs Col-0-400	-17.21	12.7	Yes	***	-24.57 to -9.842
20.601				18.289				26.797						35S::ARH1-200 vs 35S::ARH1-400	-4.417	2.727	No	ns	-13.22 to 4.387
17.579				16.67										35S::ARH1-200 vs 35S::FEI1-400	-6.238	3.852	No	ns	-15.04 to 2.566
19.067				27.096										35S::ARH1-200 vs 35S::FEI2-400	-1.371	0.8467	No	ns	-10.17 to 7.432
0.241				30.418										35S::ARH1-200 vs Col-0-800	-27.88	20.26	Yes	***	-35.36 to -20.40
23.69				19.596										35S::ARH1-200 vs 35S::ARH1-800	-9.228	5.698	Yes	**	-18.03 to -0.4242
9.393														35S::ARH1-200 vs 35S::FEI1-800	-9.43	5.823	Yes	**	-18.23 to -0.6265
16.036														35S::ARH1-200 vs 35S::FEI2-800	-7.824	4.831	No	*	-16.63 to 0.9795
5.042														35S::FEI1-200 vs 35S::FEI2-200	0.01231	0.007603	No	ns	-8.791 to 8.816
18.933														35S::FEI1-200 vs Col-0-400	-17.52	12.93	Yes	***	-24.88 to -10.15
														35S::FEI1-200 vs 35S::ARH1-400	-4.726	2.918	No	ns	-13.53 to 4.078
														35S::FEI1-200 vs 35S::FEI1-400	-6.547	4.042	No	ns	-15.35 to 2.257
														35S::FEI1-200 vs 35S::FEI2-400	-1.68	1.038	No	ns	-10.48 to 7.123
														35S::FEI1-200 vs Col-0-800	-28.19	20.48	Yes	***	-35.67 to -20.71
														35S::FEI1-200 vs 35S::ARH1-800	-9.537	5.889	Yes	**	-18.34 to -0.7332
														35S::FEI1-200 vs 35S::FEI1-800	-9.739	6.014	Yes	**	-18.54 to -0.9356
														35S::FEI1-200 vs 35S::FEI2-800	-8.133	5.022	No	*	-16.94 to 0.6705
														35S::FEI2-200 vs Col-0-400	-17.53	12.94	Yes	***	-24.89 to -10.16
														35S::FEI2-200 vs 35S::ARH1-400	-4.738	2.926	No	ns	-13.54 to 4.065
														35S::FEI2-200 vs 35S::FEI1-400	-6.559	4.05	No	ns	-15.36 to 2.244
														35S::FEI2-200 vs 35S::FEI2-400	-1.693	1.045	No	ns	-10.50 to 7.111
														35S::FEI2-200 vs Col-0-800	-28.2	20.49	Yes	***	-35.68 to -20.72
														35S::FEI2-200 vs 35S::ARH1-800	-9.549	5.896	Yes	**	-18.35 to -0.7455
														35S::FEI2-200 vs 35S::FEI1-800	-9.752	6.021	Yes	**	-18.56 to -0.9479
														35S::FEI2-200 vs 35S::FEI2-800	-8.146	5.03	No	*	-16.95 to 0.6582
														Col-0-400 vs 35S::ARH1-400	12.79	9.44	Yes	***	5.425 to 20.16
														Col-0-400 vs 35S::FEI1-400	10.97	8.096	Yes	***	3.604 to 18.34
														Col-0-400 vs 35S::FEI2-400	15.84	11.69	Yes	***	8.471 to 23.20
														Col-0-400 vs Col-0-800	-10.67	10.14	Yes	***	-16.39 to -4.952
														Col-0-400 vs 35S::ARH1-800	7.98	5.889	Yes	**	0.6144 to 15.35
														Col-0-400 vs 35S::FEI1-800	7.778	5.74	Yes	**	0.4120 to 15.14
														Col-0-400 vs 35S::FEI2-800	9.384	6.925	Yes	***	2.018 to 16.75
														35S::ARH1-400 vs 35S::FEI1-400	-1.821	1.124	No	ns	-10.62 to 6.983
														35S::ARH1-400 vs 35S::FEI2-400	3.046	1.881	No	ns	-5.758 to 11.85
														35S::ARH1-400 vs Col-0-800	-23.46	17.05	Yes	***	-30.95 to -15.98
														35S::ARH1-400 vs 35S::ARH1-800	-4.811	2.971	No	ns	-13.61 to 3.993
														35S::ARH1-400 vs 35S::FEI1-800	-5.013	3.095	No	ns	-13.82 to 3.790
														35S::ARH1-400 vs 35S::FEI2-800	-3.407	2.104	No	ns	-12.21 to 5.397
														35S::FEI1-400 vs 35S::FEI2-400	4.867	3.005	No	ns	-3.937 to 13.67
														35S::FEI1-400 vs Col-0-800	-21.64	15.72	Yes	***	-29.12 to -14.16
														35S::FEI1-400 vs 35S::ARH1-800	-2.99	1.846	No	ns	-11.79 to 5.814
														35S::FEI1-400 vs 35S::FEI1-800	-3.192	1.971	No	ns	-12.00 to 5.611
														35S::FEI1-400 vs 35S::FEI2-800	-1.586	0.9795	No	ns	-10.39 to 7.217
														35S::FEI2-400 vs Col-0-800	-26.51	19.26	Yes	***	-33.99 to -19.03
														35S::FEI2-400 vs 35S::ARH1-800	-7.857	4.851	No	*	-16.66 to 0.9470
														35S::FEI2-400 vs 35S::FEI1-800	-8.059	4.976	No	*	-16.86 to 0.7447
														35S::FEI2-400 vs 35S::FEI2-800	-6.453	3.984	No	ns	-15.26 to 2.351
														Col-0-800 vs 35S::ARH1-800	18.65	13.55	Yes	***	11.17 to 26.13
														Col-0-800 vs 35S::FEI1-800	18.45	13.41	Yes	***	10.97 to 25.93
														Col-0-800 vs 35S::FEI2-800	20.06	14.57	Yes	***	12.57 to 27.54
														35S::ARH1-800 vs 35S::FEI1-800	-0.2024	0.125	No	ns	-9.006 to 8.601
														35S::ARH1-800 vs 35S::FEI2-800	1.404	0.8667	No	ns	-7.400 to 10.21
														35S::FEI1-800 vs 35S::FEI2-800	1.606	0.9917	No	ns	-7.198 to 10.41

## Sheet: Figure 1h
Source data of Fig.1 h Root hydrotropism (degree)
0 Mm D-sorbitol						50 Mm D-sorbitol						100 Mm D-sorbitol						200 Mm D-sorbitol						400 Mm D-sorbitol						800 Mm D-sorbitol
Col-0		degree	arh1-2 fei1-C fei2-C		degree	Col-0		degree	arh1-2 fei1-C fei2-C		degree	Col-0		degree	arh1-2 fei1-C fei2-C		degree	Col-0		degree	arh1-2 fei1-C fei2-C		degree	Col-0		degree	arh1-2 fei1-C fei2-C		degree	Col-0		degree	arh1-2 fei1-C fei2-C		degree			Statistical analysis
1	179.475	-0.525	1	182.015	2.015	1	174.664	5.336	1	155.13	24.87	1	154.381	25.619	1	169.26	10.74	1	159.156	20.844	1	152.202	27.798	1	156.098	23.902	1	155.722	24.278	1	151.058	28.942	1	138.766	41.234
2	178.677	-1.323	2	183.arh1-2 fei1-C fei2-C	3.arh1-2 fei1-C fei2-C	2	174.565	5.435	2	168.298	11.702	2	165.372	14.628	2	157.056	22.944	2	165.707	14.293	2	158.784	21.216	2	162.284	17.716	2	154.699	25.301	2	153.488	26.512	2	126.792	53.208			One-way analysis of variance
3	180.508	0.508	3	184.566	4.566	3	161.297	18.703	3	155.376	24.624	3	170.779	9.221	3	164.825	15.175	3	160.782	19.218	3	159.518	20.482	3	160.511	19.489	3	151.48	28.52	3	150.843	29.157	3	140.359	39.641			P value	< 0.0001
4	181.368	1.368	4	182.957	2.957	4	177.686	2.314	4	165.964	14.036	4	161.472	18.528	4	157.299	22.701	4	164.235	15.765	4	154.492	25.508	4	156.883	23.117	4	156.483	23.517	4	146.155	33.845	4	134.505	45.495			P value summary	***
1	178.473	-1.527	1	183.887	3.887	1	179.093	0.907	1	159.956	20.044	1	178.12	1.88	1	163.876	16.124	1	162.619	17.381	1	159.714	20.286	1	151.962	28.038	1	154.187	25.813	1	150.012	29.988	1	142.331	37.669			Are means signif. different? (P < 0.05)	Yes
2	177.48	-2.52	2	179.385	-0.615	2	175.717	4.283	2	158.683	21.317	2	167.254	12.746	2	156.533	23.467	2	167.09	12.91	2	156.635	23.365	2	162.203	17.797	2	144.715	35.285	2	161.313	18.687	2	144.78	35.22			Number of groups	12
3	181.884	1.884	3	179.077	-0.923	3	173.157	6.843	3	158.207	21.793	3	172.462	7.538	3	163.713	16.287	3	160.508	19.492	3	159.816	20.184	3	146.879	33.121	3	158.346	21.654	3	148.109	31.891	3	142.715	37.285			F	157.8
4	182.019	2.019	4	177.675	-2.325	4	189.526	-9.526	4	165.088	14.912	4	176.036	3.964	4	153.433	26.567	4	160.596	19.404	4	154.174	25.826	4	162.94	17.06	4	144.35	35.65	4	153.117	26.883	4	148.335	31.665			R squared	0.7654
1	177.295	-2.705	1	184.055	4.055	1	170.096	9.904	1	165.107	14.893	1	167.703	12.297	1	154.523	25.477	1	156.745	23.255	1	154.041	25.959	1	160.821	19.179	1	153.729	26.271	1	150.576	29.424	1	141.614	38.386
2	176.995	-3.005	2	177.882	-2.118	2	186.118	-6.118	2	165.656	14.344	2	168.423	11.577	2	166.622	13.378	2	159.384	20.616	2	154.945	25.055	2	161.716	18.284	2	158.947	21.053	2	162.505	17.495	2	144.491	35.509			Bartlett's test for equal variances
3	182.332	2.332	3	176.267	-3.733	3	178.905	1.095	3	167.784	12.216	3	173.486	6.514	3	167.392	12.608	3	162.893	17.107	3	145.138	34.862	3	159.756	20.244	3	149.948	30.052	3	145.056	34.944	3	144.457	35.543			Bartlett's statistic (corrected)	22.18
4	184.222	4.222	4	183.142	3.142	4	187.723	-7.723	4	157.569	22.431	4	170.198	9.802	4	164.099	15.901	4	163.776	16.224	4	158.18	21.82	4	164.287	15.713	4	155.914	24.086	4	152.127	27.873	4	147.675	32.325			P value	0.023
1	183.703	3.703	1	184.221	4.221	1	175.758	4.242	1	156.894	23.106	1	172.942	7.058	1	159.573	20.427	1	159.323	20.677	1	151.708	28.292	1	161.402	18.598	1	149.35	30.65	1	155.687	24.313	1	148.455	31.545			P value summary	*
2	175.786	-4.214	2	185.022	5.022	2	174.113	5.887	2	170.429	9.571	2	185.662	-5.662	2	153.407	26.593	2	158.766	21.234	2	158.449	21.551	2	156.569	23.431	2	144.738	35.262	2	151.61	28.39	2	149.234	30.766			Do the variances differ signif. (P < 0.05)	Yes
3	174.433	-5.567	3	186.551	6.551	3	176.608	3.392	3	166.687	13.313	3	177.579	2.421	3	165.345	14.655	3	153.245	26.755	3	156.8	23.2	3	171.219	8.781	3	152.236	27.764	3	151.122	28.878	3	149.025	30.975
4	174.337	-5.663	4	187.605	7.605	4	196.356	-16.356	4	174.529	5.471	4	178.877	1.123	4	160.24	19.76	4	158.628	21.372	4	154.958	25.042	4	164.051	15.949	4	149.484	30.516	4	160.366	19.634	4	154.398	25.602			ANOVA Table	SS	df	MS
1	183.303	3.303	1	176.117	-3.883	1	178.641	1.359	1	150.093	29.907	1	170.706	9.294	1	160.43	19.57	1	158.137	21.863	1	154.559	25.441	1	161.552	18.448	1	147.291	32.709	1	160.583	19.417	1	142.357	37.643			Treatment (between columns)	54350	11	4941
2	183.115	3.115	2	175.675	-4.325	2	174.626	5.374	2	158.978	21.022	2	175.611	4.389	2	163.267	16.733	2	153.976	26.024	2	158.836	21.164	2	157.191	22.809	2	151.406	28.594	2	151.318	28.682	2	152.137	27.863			Residual (within columns)	16660	532	31.32
3	185.025	5.025	3	177.949	-2.051	3	178.376	1.624	3	159.875	20.125	3	173.604	6.396	3	159.784	20.216	3	174.916	5.084	3	153.654	26.346	3	159.009	20.991	3	142.917	37.083	3	163.593	16.407	3	150.82	29.18			Total	71020	543
4	174.435	-5.565	4	185.225	5.225	4	187.51	-7.51	4	159.694	20.306	4	170.499	9.501	4	158.354	21.646	4	163.7	16.3	4	158.755	21.245	4	154.904	25.096	4	145.623	34.377	4	161.794	18.206	4	146.61	33.39
1	172.144	-7.856	1	185.502	5.502	1	186.631	-6.631	1	168.662	11.338	1	176.929	3.071	1	153.264	26.736	1	176.087	3.913	1	171.386	8.614	1	164.362	15.638	1	154.902	25.098	1	137.925	42.075	1	148.08	31.92			Tukey's Multiple Comparison Test	Mean Diff.	q	Significant? P < 0.01?	Summary	99% CI of diff
2	186.623	6.623	2	174.747	-5.253	2	184.177	-4.177	2	167.21	12.79	2	167.28	12.72	2	164.98	15.02	2	159.191	20.809	2	155.458	24.542	2	163.092	16.908	2	154.336	25.664	2	154.557	25.443	2	149.938	30.062			Col-0-0 vs arh1-2 fei1-C fei2-C-0	-0.1225	0.1239	No	ns	-5.486 to 5.241
3	171.775	-8.225	3	174.968	-5.032	3	167.103	12.897	3	162.721	17.279	3	172.585	7.415	3	168.568	11.432	3	157.67	22.33	3	155.926	24.074	3	164.373	15.627	3	144.169	35.831	3	145	35	3	143.028	36.972			Col-0-0 vs Col-0-50	-1.731	1.62	No	ns	-7.524 to 4.062
4	185.861	5.861	4	185.212	5.212	4	168.169	11.831	4	166.72	13.28	4	167.744	12.256	4	160.018	19.982	4	155.89	24.11	4	160.614	19.386	4	167.774	12.226	4	155.51	24.49	4	158.473	21.527	4	146.485	33.515			Col-0-0 vs arh1-2 fei1-C fei2-C-50	-7.113	6.656	Yes	***	-12.91 to -1.320
1	187.011	7.011	1	186.175	6.175			1.80771			17.2787	1	167.955	12.045	1	157.997	22.003	1	165.298	14.702	1	161.082	18.918	1	165.833	14.167	1	156.404	23.596	1	144.368	35.632	1	149.714	30.286			Col-0-0 vs Col-0-100	-8.091	7.901	Yes	***	-13.64 to -2.540
2	186.992	6.992	2	175.634	-4.366							2	166.05	13.95	2	156.257	23.743	2	161.485	18.515	2	154.576	25.424	2	161.895	18.105	2	148.771	31.229	2	156.967	23.033	2	146.334	33.666			Col-0-0 vs arh1-2 fei1-C fei2-C-100	-18.53	18.09	Yes	***	-24.08 to -12.98
3	172.083	-7.917	3	190.153	10.153							3	178.218	1.782	3	173.857	6.143	3	171.898	8.102	3	158.507	21.493	3	162.115	17.885	3	139.449	40.551	3	151.625	28.375	3	152.903	27.097			Col-0-0 vs Col-0-200	-17.05	20.59	Yes	***	-21.53 to -12.56
4	187.551	7.551	4	173.081	-6.919							4	183.374	-3.374	4	165.106	14.894	4	159.503	20.497	4	167.94	12.06	4	158.362	21.638	4	147.389	32.611	4	159.955	20.045	4	152.87	27.13			Col-0-0 vs arh1-2 fei1-C fei2-C-200	-22.4	27.06	Yes	***	-26.89 to -17.91
1	187.815	7.815	1	174.968	-5.032									8.16782			18.6044	1	171.925	8.075	1	165.84	14.16	1	164.841	15.159	1	145.872	34.128	1	158.719	21.281	1	149.605	30.395			Col-0-0 vs Col-0-400	-18.62	22.15	Yes	***	-23.18 to -14.06
2	189.025	9.025	2	173.667	-6.333													2	169.818	10.182	2	165.257	14.743	2	166.753	13.247	2	161.889	18.111	2	154.258	25.742	2	152.601	27.399			Col-0-0 vs arh1-2 fei1-C fei2-C-400	-29.13	34.65	Yes	***	-33.69 to -24.58
3	171.934	-8.066	3	170.985	-9.015													3	170.044	9.956	3	159.404	20.596	3	173.654	6.346	3	147.42	32.58	3	148.921	31.079	3	149.86	30.14			Col-0-0 vs Col-0-800	-26.58	27.65	Yes	***	-31.79 to -21.37
4	168.775	-11.225	4	168.763	-11.237													4	170.657	9.343	4	159.288	20.712	4	161.873	18.127	4	150.957	29.043	4	152.756	27.244	4	147.303	32.697			Col-0-0 vs arh1-2 fei1-C fei2-C-800	-33.45	34.79	Yes	***	-38.66 to -28.24
																		1	164.513	15.487	1	154.786	25.214	1	153.707	26.293	1	154.385	25.615	1	149.175	30.825	1	143.473	36.527			arh1-2 fei1-C fei2-C-0 vs Col-0-50	-1.608	1.505	No	ns	-7.401 to 4.184
																		2	164.127	15.873	2	156.211	23.789	2	159.421	20.579	2	145.324	34.676	2	160.684	19.316	2	147.04	32.96			arh1-2 fei1-C fei2-C-0 vs arh1-2 fei1-C fei2-C-50	-6.99	6.542	Yes	***	-12.78 to -1.198
																		3	173.493	6.507	3	156.626	23.374	3	172.797	7.203	3	141.44	38.56	3	145.73	34.27	3	149.61	30.39			arh1-2 fei1-C fei2-C-0 vs Col-0-100	-7.969	7.782	Yes	***	-13.52 to -2.417
																		4	166.784	13.216	4	152.021	27.979	4	168.977	11.023	4	145.431	34.569	4	160.573	19.427	4	154.356	25.644			arh1-2 fei1-C fei2-C-0 vs arh1-2 fei1-C fei2-C-100	-18.41	17.97	Yes	***	-23.96 to -12.85
																		1	166.524	13.476	1	167.393	12.607	1	164.917	15.083	1	153.729	26.271			26.6634			33.5262			arh1-2 fei1-C fei2-C-0 vs Col-0-200	-16.92	20.45	Yes	***	-21.41 to -12.44
																		2	166.074	13.926	2	159.811	20.189	2	154.068	25.932	2	150.885	29.115									arh1-2 fei1-C fei2-C-0 vs arh1-2 fei1-C fei2-C-200	-22.28	26.91	Yes	***	-26.76 to -17.79
																		3	163.6	16.4	3	156.657	23.343	3	163.874	16.126	3	149.096	30.904									arh1-2 fei1-C fei2-C-0 vs Col-0-400	-18.5	22	Yes	***	-23.06 to -13.94
																		4	164.372	15.628	4	155.226	24.774	4	159.13	20.87	4	154.204	25.796									arh1-2 fei1-C fei2-C-0 vs arh1-2 fei1-C fei2-C-400	-29.01	34.51	Yes	***	-33.57 to -24.45
																		1	165.188	14.812	1	166.379	13.621	1	154.05	25.95	1	158.56	21.44									arh1-2 fei1-C fei2-C-0 vs Col-0-800	-26.46	27.52	Yes	***	-31.67 to -21.25
																		2	153.41	26.59	2	159.669	20.331	2	166.727	13.273	2	149.672	30.328									arh1-2 fei1-C fei2-C-0 vs arh1-2 fei1-C fei2-C-800	-33.33	34.66	Yes	***	-38.54 to -28.12
																		3	162.208	17.792	3	162.103	17.897	3	166.847	13.153	3	151.525	28.475									Col-0-50 vs arh1-2 fei1-C fei2-C-50	-5.382	4.711	No	*	-11.57 to 0.8109
																		4	159.28	20.72	4	156.929	23.071	4	156.272	23.728	4	148.966	31.034									Col-0-50 vs Col-0-100	-6.36	5.778	Yes	**	-12.33 to -0.3927
																		1	154.397	25.603	1	157.205	22.795	1	161.2	18.8	1	155.269	24.731									Col-0-50 vs arh1-2 fei1-C fei2-C-100	-16.8	15.26	Yes	***	-22.76 to -10.83
																		2	172.485	7.515	2	153.43	26.57	2	159.315	20.685	2	149.296	30.704									Col-0-50 vs Col-0-200	-15.31	16.63	Yes	***	-20.31 to -10.32
																		3	160.083	19.917	3	161.271	18.729	3	159.956	20.044	3	147.413	32.587									Col-0-50 vs arh1-2 fei1-C fei2-C-200	-20.67	22.44	Yes	***	-25.66 to -15.68
																		4	157.083	22.917	4	157.827	22.173	4	167.391	12.609	4	149.115	30.885									Col-0-50 vs Col-0-400	-16.89	18.11	Yes	***	-21.95 to -11.83
																		1	158.118	21.882	1	150.194	29.806	1	156.573	23.427	1	153.375	26.625									Col-0-50 vs arh1-2 fei1-C fei2-C-400	-27.4	29.38	Yes	***	-32.46 to -22.35
																		2	167.431	12.569	2	153.728	26.272	2	156.542	23.458	2	159.113	20.887									Col-0-50 vs Col-0-800	-24.85	23.83	Yes	***	-30.50 to -19.20
																		3	154.701	25.299	3	157.355	22.645	3	167.875	12.125	3	144.068	35.932									Col-0-50 vs arh1-2 fei1-C fei2-C-800	-31.72	30.42	Yes	***	-37.37 to -26.07
																		4	161.796	18.204	4	150.595	29.405	4	150.383	29.617	4	148.798	31.202									arh1-2 fei1-C fei2-C-50 vs Col-0-100	-0.9783	0.8888	No	ns	-6.946 to 4.989
																		1	168.366	11.634	1	153.705	26.295	1	163.093	16.907	1	153.387	26.613									arh1-2 fei1-C fei2-C-50 vs arh1-2 fei1-C fei2-C-100	-11.41	10.37	Yes	***	-17.38 to -5.447
																		2	160.586	19.414	2	156.713	23.287	2	168.802	11.198	2	146.246	33.754									arh1-2 fei1-C fei2-C-50 vs Col-0-200	-9.933	10.78	Yes	***	-14.93 to -4.940
																		3	168.532	11.468	3	160.17	19.83	3	153.875	26.125	3	148.085	31.915									arh1-2 fei1-C fei2-C-50 vs arh1-2 fei1-C fei2-C-200	-15.29	16.6	Yes	***	-20.28 to -10.29
																		4	155.776	24.224	4	154.321	25.679	4	159.855	20.145	4	157.37	22.63									arh1-2 fei1-C fei2-C-50 vs Col-0-400	-11.51	12.34	Yes	***	-16.57 to -6.452
																		1	174.867	5.133	1	165.496	14.504	1	154.658	25.342	1	155.497	24.503									arh1-2 fei1-C fei2-C-50 vs arh1-2 fei1-C fei2-C-400	-22.02	23.61	Yes	***	-27.08 to -16.96
																		2	166.248	13.752	2	169.795	10.205	2	166.294	13.706	2	152.269	27.731									arh1-2 fei1-C fei2-C-50 vs Col-0-800	-19.47	18.67	Yes	***	-25.12 to -13.81
																		3	164.713	15.287	3	153.94	26.06	3	165.955	14.045	3	149.212	30.788									arh1-2 fei1-C fei2-C-50 vs arh1-2 fei1-C fei2-C-800	-26.34	25.26	Yes	***	-31.99 to -20.68
																		4	170.158	9.842	4	155.701	24.299	4	156.347	23.653	4	140.62	39.38									Col-0-100 vs arh1-2 fei1-C fei2-C-100	-10.44	9.868	Yes	***	-16.17 to -4.703
																		1	172.252	7.748	1	157.967	22.033	1	160.266	19.734	1	154.109	25.891									Col-0-100 vs Col-0-200	-8.954	10.31	Yes	***	-13.66 to -4.244
																		2	158.496	21.504	2	159.268	20.732	2	157.089	22.911	2	146.736	33.264									Col-0-100 vs arh1-2 fei1-C fei2-C-200	-14.31	16.47	Yes	***	-19.02 to -9.598
																		3	163.278	16.722	3	154.895	25.105	3	157.557	22.443	3	149.141	30.859									Col-0-100 vs Col-0-400	-10.53	11.95	Yes	***	-15.31 to -5.753
																		4	157.786	22.214	4	157.33	22.67	4	164.322	15.678	4	147.26	32.74									Col-0-100 vs arh1-2 fei1-C fei2-C-400	-21.04	23.88	Yes	***	-25.82 to -16.26
																		1	172.176	7.824	1	162.228	17.772	1	164.822	15.178	1	152.951	27.049									Col-0-100 vs Col-0-800	-18.49	18.54	Yes	***	-23.89 to -13.08
																		2	153.662	26.338	2	154.351	25.649	2	157.97	22.03	2	154.711	25.289									Col-0-100 vs arh1-2 fei1-C fei2-C-800	-25.36	25.43	Yes	***	-30.76 to -19.95
																		3	154.726	25.274	3	162.223	17.777	3	161.432	18.568	3	153.354	26.646									arh1-2 fei1-C fei2-C-100 vs Col-0-200	1.482	1.706	No	ns	-3.228 to 6.193
																		4	162.593	17.407	4	157.318	22.682	4	157.89	22.11	4	147.935	32.065									arh1-2 fei1-C fei2-C-100 vs arh1-2 fei1-C fei2-C-200	-3.871	4.456	No	ns	-8.582 to 0.8390
																		1	157.72	22.28	1	152.838	27.162	1	166.521	13.479	1	152.77	27.23									arh1-2 fei1-C fei2-C-100 vs Col-0-400	-0.09395	0.1066	No	ns	-4.872 to 4.684
																		2	168.01	11.99	2	155.79	24.21	2	168.986	11.014	2	155.098	24.902									arh1-2 fei1-C fei2-C-100 vs arh1-2 fei1-C fei2-C-400	-10.61	12.03	Yes	***	-15.38 to -5.828
																		3	152.771	27.229	3	161.581	18.419	3	157.968	22.032	3	149.366	30.634									arh1-2 fei1-C fei2-C-100 vs Col-0-800	-8.052	8.075	Yes	***	-13.46 to -2.647
																		4	160.627	19.373	4	149.88	30.12	4	162.834	17.166	4	152.477	27.523									arh1-2 fei1-C fei2-C-100 vs arh1-2 fei1-C fei2-C-800	-14.92	14.97	Yes	***	-20.33 to -9.516
																		1	157.289	22.711	1	152.41	27.59			18.6983			29.2098									Col-0-200 vs arh1-2 fei1-C fei2-C-200	-5.354	8.556	Yes	***	-8.745 to -1.962
																		2	144.184	35.816	2	150.111	29.889															Col-0-200 vs Col-0-400	-1.576	2.452	No	ns	-5.061 to 1.909
																		3	170.865	9.135	3	159.945	20.055															Col-0-200 vs arh1-2 fei1-C fei2-C-400	-12.09	18.8	Yes	***	-15.57 to -8.603
																		4	169.72	10.28	4	157.47	22.53															Col-0-200 vs Col-0-800	-9.534	12.01	Yes	***	-13.84 to -5.229
																		1	166.635	13.365	1	158.618	21.382															Col-0-200 vs arh1-2 fei1-C fei2-C-800	-16.4	20.66	Yes	***	-20.71 to -12.10
																		2	158.651	21.349	2	152.231	27.769															arh1-2 fei1-C fei2-C-200 vs Col-0-400	3.777	5.876	Yes	**	0.2926 to 7.262
																		3	170.936	9.064	3	159.843	20.157															arh1-2 fei1-C fei2-C-200 vs arh1-2 fei1-C fei2-C-400	-6.734	10.48	Yes	***	-10.22 to -3.249
																		4	159.285	20.715	4	159.747	20.253															arh1-2 fei1-C fei2-C-200 vs Col-0-800	-4.181	5.264	No	*	-8.486 to 0.1246
																				17.1222			22.4758															arh1-2 fei1-C fei2-C-200 vs arh1-2 fei1-C fei2-C-800	-11.05	13.91	Yes	***	-15.36 to -6.745
																																						Col-0-400 vs arh1-2 fei1-C fei2-C-400	-10.51	15.94	Yes	***	-14.09 to -6.936
																																						Col-0-400 vs Col-0-800	-7.958	9.852	Yes	***	-12.34 to -3.579
																																						Col-0-400 vs arh1-2 fei1-C fei2-C-800	-14.83	18.36	Yes	***	-19.21 to -10.45
																																						arh1-2 fei1-C fei2-C-400 vs Col-0-800	2.553	3.161	No	ns	-1.826 to 6.932
																																						arh1-2 fei1-C fei2-C-400 vs arh1-2 fei1-C fei2-C-800	-4.316	5.344	No	*	-8.695 to 0.06254
																																						Col-0-800 vs arh1-2 fei1-C fei2-C-800	-6.87	7.365	Yes	***	-11.93 to -1.813

## Sheet: Figure 1o
Source data of Fig.1 o Difference of cell number
Control		200 mM D-sorbitol
Col-0	Col-0-Hy	arh1-2 fei1-C fei2-C	arh1-2 fei1-C fei2-C-Hy			Statistical analysis
0	3	2	4
-1	2	2	2			One-way analysis of variance
2	1	1	5			P value	< 0.0001
2	3	0	2			P value summary	***
-2	4	0	4			Are means signif. different? (P < 0.05)	Yes
1	5	0	4			Number of groups	4
3	2	1	5			F	53.31
-1	1	0	4			R squared	0.5775
-2	4	1	6
-2	2	-1	4			Bartlett's test for equal variances
-1	4	-2	6			Bartlett's statistic (corrected)	2.928
-2	3	-1	3			P value	0.4029
-1	2	-2	2			P value summary	ns
1	5	1	5			Do the variances differ signif. (P < 0.05)	No
1	3	2	2
2	4	2	2			ANOVA Table	SS	df	MS
0	2	2	4			Treatment (between columns)	289.2	3	96.41
0	2	2	3			Residual (within columns)	211.6	117	1.808
0	3	1	3			Total	500.8	120
0	1	-1	4
0	4	-2	4			Tukey's Multiple Comparison Test	Mean Diff.	q	Significant? P < 0.01?	Summary	99% CI of diff
0	2	3	3			Col-0 vs Col-0-Hy	-2.646	10.3	Yes	***	-3.802 to -1.490
-1	2	-2	3			Col-0 vs arh1-2 fei1-C fei2-C	-0.1806	0.6768	No	ns	-1.381 to 1.020
2	1	1	3			Col-0 vs arh1-2 fei1-C fei2-C-Hy	-3.564	14.37	Yes	***	-4.680 to -2.447
	1	-1	2			Col-0-Hy vs arh1-2 fei1-C fei2-C	2.465	9.921	Yes	***	1.347 to 3.584
	2	-2	5			Col-0-Hy vs arh1-2 fei1-C fei2-C-Hy	-0.9178	4.023	No	*	-1.945 to 0.1093
	4	-1	4			arh1-2 fei1-C fei2-C vs arh1-2 fei1-C fei2-C-Hy	-3.383	14.14	Yes	***	-4.461 to -2.306
	4		5
	3		3
	2		5
	3		3
	2		3
			2
			1
			5
			3
			4
			5

## Sheet: Figure 3a b
Source data of Fig. 3a Contents of cellulose			Source data of Fig. 3b Contents of D-Galacturonic acid monohydrate
Col-0	arh1-2 fei1-C fei2-C		Col-0	arh1-2 fei1-C fei2-C
96.67	28.85		55.225	3.633
120.93	26.67		65.888	10.804
108.36	28.04		76.558	2.565
Statistical analysis of Figure 3a			Statistical analysis of Figure 3b
Column A	Col-0		Column A	Col-0
vs	vs		vs	vs
Column B	arh1-2 fei1-C fei2-C		Column B	arh1-2 fei1-C fei2-C
Unpaired t test			Unpaired t test
P value	0.0014		P value	0.0008
P value summary	**		P value summary	***
Are means signif. different? (P < 0.05)	Yes		Are means signif. different? (P < 0.05)	Yes
One- or two-tailed P value?	Two-tailed		One- or two-tailed P value?	Two-tailed
t, df	t=7.845 df=4		t, df	t=9.016 df=4
How big is the difference?			How big is the difference?
Mean ± SEM of column Ae	108.7 ?7.005 N=3y		Mean ± SEM of column Ae	65.89 ?6.158 N=3
Mean ± SEM of column Be	51.18 ?2.147 N=3y
Difference between means	57.48 ?7.327e
99% confidence interval	23.75 to 91.21
R squared	0.939
F test to compare variances
F,DFn, Dfd	10.64, 2, 2
P value	0.1718
P value summary	ns
Are variances significantly different?	No

## Sheet: Figure 3e
Source data of Fig.3e Intensity of ruthenium red staining
Col-0	Root meristem	Background			arh1-2 fei1-C fei2-C	Root meristem	Background
1	168	18	150		1	135	40	95				Statistical analysis
2	159	13	146		2	126	35	91				Column A	Col-0
3	175	18	157		3	128	38	90				vs	vs
4	186	20	166		4	135	37	98				Column B	arh1-2 fei1-C fei2-C
5	179	21	158		5	134	36	98
6	192	20	172		6	147	38	109				Unpaired t test
7	187	20	167		7	124	39	85				P value	< 0.0001
8	165	19	146		8	118	35	83				P value summary	***
9	159	15	144		9	126	41	85				Are means signif. different? (P < 0.05)	Yes
10	167	18	149		10	127	35	92				One- or two-tailed P value?	Two-tailed
11	168	19	149		11	117	33	84				t, df	t=30.19 df=60
12	169	18	151		12	119	32	87
13	165	20	145		13	105	36	69				How big is the difference?
14	172	20	152		14	138	36	102				Mean ± SEM of column Ae	152.3 ?1.412 N=30
15	175	18	157		15	142	41	101
16	164	17	147		16	123	42	81
17	163	18	145		17	131	35	96
18	172	19	153		18	128	43	85
19	182	21	161		19	126	39	87
20	180	22	158		20	140	41	99
21	159	19	140		21	137	46	91
22	170	16	154		22	136	49	87
23	163	18	145		23	120	38	82
24	167	19	148		24	109	36	73
25	182	22	160		25	116	31	85
26	176	23	153		26	118	30	88
27	174	22	152		27	125	38	87
28	169	21	148		28	126	36	90
29	159	18	141		29	109	39	70
30	177	21	156		30	115	32	83
			152.333		31	128	40	88
					32	136	42	94

## Sheet: Figure 4a, b S. Figure 19
Source data of Fig.4a, b and Supplementary Fig. 19 Contents and compositions of root cap wax
	Col-0-1			ug	dry weight g	ug/g	Col-0-2					Col-0-3		ug	dry weight g	ug/g	Col-0-4		ug	dry weight g	ug/g							Statistical analysis of Figure 4a
Retention Time	Compound Name	Area					Area	3.31612e+09				Area	8.45875e+08		0.0155		Area	8.28656e+08				SD
20.63	n-Tetracosane	4.53857e+08	0.625	7.26172e+08				3316115006															t test P Value					One-way analysis of variance
8.18	1-Hexadecanol	7.29648e+07	7.26172e+08	0.100479	0.0367	2.73784	1.61466e+08	3316115006	0.0486912	0.0187	2.60381	6.04504e+07	8.45875e+08	0.0714649	0.0155	4.61064	6.04504e+07	8.28656e+08	0.0729499	0.0107	6.81775	1.12196						P value	< 0.0001
8.26	Hexadecane	3.92731e+08	7.26172e+08	0.540824	0.0367	14.7364	2.92515e+08	3316115006	0.08821	0.0187	4.71711	2.19333e+08	8.45875e+08	0.259297	0.0155	16.7288	4.93736e+08	8.28656e+08	0.595827	0.0107	55.6848	6.43734						P value summary	***
9.01	Heptadecane	4.70002e+08	7.26172e+08	0.647233	0.0367	17.6358	6.44591e+08	3316115006	0.194381	0.0187	10.3947	2.0067e+08	8.45875e+08	0.237233	0.0155	15.3054	4.83563e+08	8.28656e+08	0.583551	0.0107	54.5374	3.69635						Are means signif. different? (P < 0.05)	Yes
9.79	octadecanol	1.17386e+08	7.26172e+08	0.16165	0.0367	4.40464	2.63471e+08	3316115006	0.0794517	0.0187	4.24876	5.36893e+07	8.45875e+08	0.0634719	0.0155	4.09496	8.56161e+07	8.28656e+08	0.103319	0.0107	9.65599	0.154843						Number of groups	7
9.81	Octadecane	1.69572e+08	7.26172e+08	0.233515	0.0367	6.36281	4.8993e+08	3316115006	0.147742	0.0187	7.90065	5.36893e+07	8.45875e+08	0.0634719	0.0155	4.09496	4.95496e+07	8.28656e+08	0.0597951	0.0107	5.58833	1.91448						F	18.48
12.01	1-Eicosanol	1.10865e+09	7.26172e+08	1.5267	0.0367	41.5995	7.48473e+08	3316115006	0.225708	0.0187	12.0699	3.14428e+08	8.45875e+08	0.371719	0.0155	23.9819	2.77421e+08	8.28656e+08	0.334784	0.0107	31.2882	14.8564						R squared	0.8808
12.85	Palmitic Acid	4.8267e+07	7.26172e+08	0.0664678	0.0367	1.81111	2.54492e+07	3316115006	0.0076744	0.0187	0.410396	6.40756e+06	8.45875e+08	0.00757507	0.0155	0.488714	2.6851e+07	8.28656e+08	0.0324031	0.0107	3.02833	0.78707
15.2	Octadecanoic acid	6.46454e+07	7.26172e+08	0.0890222	0.0367	2.42567	1.6493e+08	3316115006	0.0497359	0.0187	2.65967	4.70688e+07	8.45875e+08	0.0556451	0.0155	3.59	1.9714e+07	8.28656e+08	0.0237904	0.0107	2.2234	0.615892						ANOVA Table	SS	df	MS
15.6	docosane	6.67602e+07	7.26172e+08	0.0919344	0.0367	2.50502	1.05639e+09	3316115006	0.318563	0.0187	5.74718	6.83746e+07	8.45875e+08	0.080833	0.0155	5.21503	4.516e+07	8.28656e+08	0.0544978	0.0107	5.09325	1.73872						Treatment (between columns)	86070	6	14340
20.63	Octacosane	4.53857e+08	7.26172e+08	0.625	0.0367	17.03	2.07257e+09	3316115006	0.625	0.0187	33.4225	5.28672e+08	8.45875e+08	0.625	0.0155	40.3226	5.1791e+08	8.28656e+08	0.625	0.0107	58.4112	0.240882						Residual (within columns)	11650	15	776.4
21.91	Arachidic acid	3.92427e+06	7.26172e+08	0.00540405	0.0367	0.147249	1.15102e+07	3316115006	0.003471	0.0187	0.185615	7.63492e+06	8.45875e+08	0.00902606	0.0155	0.582326	2.45919e+06	8.28656e+08	0.00296769	0.0107	0.277354	0.139166						Total	97710	21
22.82	Hexacosanol	9.29482e+06	7.26172e+08	0.0127998	0.0367	0.348767	2.80943e+07	3316115006	0.00847205	0.0187	0.453051	8.18645e+06	8.45875e+08	0.00967808	0.0155	0.624393	7.05133e+06	8.28656e+08	0.00850935	0.0107	0.795266	0.629126
23.44	hexacosane	4.72797e+07	7.26172e+08	0.0651081	0.0367	1.77406	1.8028e+08	3316115006	0.0543648	0.0187	2.90721	2.44776e+07	8.45875e+08	0.0289376	0.0155	1.86694	2.04879e+07	8.28656e+08	0.0247243	0.0107	2.31068	0.60926						Tukey's Multiple Comparison Test	Mean Diff.	q	Significant? P < 0.01?	Summary	99% CI of diff
26.4	Heptacosane	3.44559e+07	7.26172e+08	0.0474487	0.0367	1.29288	1.48499e+08	3316115006	0.044781	0.0187	2.39471	3.00824e+07	8.45875e+08	0.0355636	0.0155	2.29443	2.18142e+07	8.28656e+08	0.0263248	0.0107	2.46026	0.727838						Col-0 vs arh1-2 fei1-C fei2-C	62.61	3.892	No	ns	-33.81 to 159.0
29.46	hentriacontane	3.40526e+07	7.26172e+08	0.0468934	0.0367	1.27775	1.68539e+08	3316115006	0.0508242	0.0187	2.71787	2.37839e+07	8.45875e+08	0.0281175	0.0155	1.81403	2.17486e+07	8.28656e+08	0.0262457	0.0107	2.45287	0.646439						Col-0 vs 35S::ARH1	-39.69	2.467	No	ns	-136.1 to 56.74
32.55	octacosane	6.09982e+07	7.26172e+08	0.0839997	0.0367	2.28882	1.69264e+08	3316115006	0.0510428	0.0187	2.72956	1.90975e+07	8.45875e+08	0.0225772	0.0155	1.45659	1.48847e+07	8.28656e+08	0.0179625	0.0107	1.67873	0.305116						Col-0 vs 35S::FEI1	-97.66	6.07	Yes	**	-194.1 to -1.228
35.62	hentriacontane,	7.40639e+07	7.26172e+08	0.101992	0.0367	2.77908	1.48401e+08	3316115006	0.0447516	0.0187	2.39313	2.85395e+07	8.45875e+08	0.0337397	0.0155	2.17675	2.13914e+07	8.28656e+08	0.0258145	0.0107	2.41257	0.25301						Col-0 vs 35S::FEI2	-67.96	4.516	No	ns	-158.2 to 22.24
36.58	dotriacontane	1.98839e+07	7.26172e+08	0.0273818	0.0367	0.746097	1.90977e+07	3316115006	0.00575905	0.0187	0.30797	4.03519e+06	8.45875e+08	0.00477044	0.0155	0.30777	2.69512e+06	8.28656e+08	0.0032524	0.0107	0.303962	#VALUE!						Col-0 vs kcs 7 15 20 21	87.81	5.458	No	*	-8.617 to 184.2
38.71	tetratriacontane	2.04208e+07	7.26172e+08	0.0281211	0.0367	0.766244	6.46525e+07	3316115006	0.0194965	0.0187	1.04259	arh1-2 fei1-C fei2-C85arh1-2 fei1-C fei2-C.03	8.45875e+08	#VALUE!	0.0155	#VALUE!	1.83736e+07	8.28656e+08	0.0221728	0.0107	2.07222	0.428127						Col-0 vs gso1 gso2	-41.45	2.577	No	ns	-137.9 to 54.98
41.71	15-Nonacosanone	1.76295e+07	7.26172e+08	0.0242773	0.0367	0.661508	5.05277e+07	3316115006	0.015237	0.0187	0.814814	1.92433e+07	8.45875e+08	0.0227496	0.0155	1.46772	1.5483e+07	8.28656e+08	0.0186844	0.0107	1.74621							arh1-2 fei1-C fei2-C vs 35S::ARH1	-102.3	6.359	Yes	**	-198.7 to -5.872
						123.331					66.6988					#VALUE!					248.839							arh1-2 fei1-C fei2-C vs 35S::FEI1	-160.3	9.962	Yes	***	-256.7 to -63.84
					Alkane	52.1649	3.38216e+09	36477265066	1.01992	0.2057	43.2527	6.72082e+08	9.30463e+09	#VALUE!	0.1705	#VALUE!	1.1934e+09	9.11522e+09	1.44017	0.1177	134.595							arh1-2 fei1-C fei2-C vs 35S::FEI2	-130.6	8.677	Yes	***	-220.8 to -40.38
					Alcohol	49.0907	1.2015e+09	13264460024	0.362323	0.0748	19.3756	4.36754e+08	3.3835e+09	0.516334	0.062	33.3119	4.30539e+08	3.31463e+09	0.519562	0.0428	48.5572	14.8671	0.428127					arh1-2 fei1-C fei2-C vs kcs 7 15 20 21	25.2	1.566	No	ns	-71.23 to 121.6
					Fatty acid	4.38403	2.01889e+08	9948345018	0.0608813	0.0561	3.25568	6.11112e+07	2.53763e+09	0.0722462	0.0465	4.66104	4.90243e+07	2.48597e+09	0.0591611	0.0321	5.52908	0.744418						arh1-2 fei1-C fei2-C vs gso1 gso2	-104.1	6.469	Yes	**	-200.5 to -7.637
											100.121					#VALUE!												35S::ARH1 vs 35S::FEI1	-57.97	3.603	No	ns	-154.4 to 38.46
																#VALUE!					188.681							35S::ARH1 vs 35S::FEI2	-28.28	1.879	No	ns	-118.5 to 61.92
							arh1-2 fei1-C fei2-C-2					arh1-2 fei1-C fei2-C-3					arh1-2 fei1-C fei2-C-4								SD			35S::ARH1 vs kcs 7 15 20 21	127.5	7.925	Yes	***	31.07 to 223.9
arh1-2 fei1-C fei2-C	Compound Name	Area	#REF!	ug	dry weight g	ug/g	Area	#REF!	ug	dry weight g	ug/g	Area	#REF!	ug	dry weight g	ug/g	Area	#REF!	ug	dry weight g	ug/g	#REF!	1.69322					35S::ARH1 vs gso1 gso2	-1.765	0.1097	No	ns	-98.19 to 94.66
8.18	1-Hexadecanol	6.43322e+07	8.69435e+08	0.0739931	0.0291	2.54272	7.5965e+08	9.70164e+08	0.783012	0.0235	33.3197	4.95783e+07	9.83135e+08	0.0504288	0.0277	1.82053	5.47316e+07	1092559630	0.0500948	0.0222	2.25652	#VALUE!	1.85483		0.363672			35S::FEI1 vs 35S::FEI2	29.69	1.973	No	ns	-60.51 to 119.9
8.26	Hexadecane	4.78369e+07	8.69435e+08	0.0550206	0.0291	1.89074	7.36372e+08	9.70164e+08	0.759018	0.0235	32.2986	5.52066e+07	9.83135e+08	0.0561536	0.0277	2.02721	39936arh1-2 fei1-C fei2-C.16	1092559630	#VALUE!	0.0222	#VALUE!	3.75538	13.5532		0.192864			35S::FEI1 vs kcs 7 15 20 21	185.5	11.53	Yes	***	89.04 to 281.9
9.01	Heptadecane	4.50429e+08	8.69435e+08	0.518071	0.0291	17.8031	6.02783e+08	9.70164e+08	0.621321	0.0235	26.4392	3.31533e+08	9.83135e+08	0.33722	0.0277	12.174	2.59099e+08	1092559630	0.237149	0.0222	10.6824	1.6964	4.13191		3.75538			35S::FEI1 vs gso1 gso2	56.2	3.494	No	ns	-40.22 to 152.6
9.79	octadecanol	1.54099e+08	8.69435e+08	0.17724	0.0291	6.09073	1.16078e+08	9.70164e+08	0.119647	0.0235	5.09138	8.59824e+07	9.83135e+08	0.0874574	0.0277	3.15731	7.63465e+07	1092559630	0.0698786	0.0222	3.14768	0.370718	2.05459		1.6964			35S::FEI2 vs kcs 7 15 20 21	155.8	10.35	Yes	***	65.57 to 246.0
9.81	Octadecane	6.2321e+07	8.69435e+08	0.0716798	0.0291	2.46322	7.07577e+07	9.70164e+08	0.0729337	0.0235	3.10356	4.73809e+07	9.83135e+08	0.0481937	0.0277	1.73984	4.75563e+07	1092559630	0.0435274	0.0222	1.96069	2.5417	10.4316		0.370718			35S::FEI2 vs gso1 gso2	26.51	1.762	No	ns	-63.69 to 116.7
12.01	1-Eicosanol	3.37059e+08	8.69435e+08	0.387676	0.0291	13.3222	1.82856e+08	9.70164e+08	0.18848	0.0235	8.02041	2.32736e+08	9.83135e+08	0.236729	0.0277	8.54617	2.2864e+08	1092559630	0.20927	0.0222	9.42658	0.627529	3.2818		2.5417			kcs 7 15 20 21 vs gso1 gso2	-129.3	8.035	Yes	***	-225.7 to -32.83
12.85	Palmitic Acid	6.69058e+07	8.69435e+08	0.0769532	0.0291	2.64444	7.74202e+09	9.70164e+08	7.98012	0.0235	339.579	8.99216e+07	9.83135e+08	0.0914641	0.0277	3.30195	9.45699e+07	1092559630	0.0865581	0.0222	3.89901	#REF!	1.18385		0.627529
15.2	Octadecanoic acid	1.19337e+07	8.69435e+08	0.0137258	0.0291	0.471677	1.69082e+07	9.70164e+08	0.0174282	0.0235	0.741627	1.63082e+07	9.83135e+08	0.016588	0.0277	0.598844	1.07373e+07	1092559630	0.00982769	0.0222	0.442689	0.21801	1.39359		0.21801
15.6	docosane	4.11787e+07	8.69435e+08	0.0473627	0.0291	1.62758	4.39242e+07	9.70164e+08	0.0452751	0.0235	1.9266	3.25758e+07	9.83135e+08	0.0331346	0.0277	1.19619	3.29136e+07	1092559630	0.0301252	0.0222	1.35699	#REF!	1.10671		0.0258067
21.91	Arachidic acid	2.85826e+06	8.69435e+08	0.00328749	0.0291	0.112972	5.55862e+07	9.70164e+08	0.0572957	0.0235	2.43811	2.94882e+06	9.83135e+08	0.0029994	0.0277	0.108282	3.76291e+06	1092559630	0.00344412	0.0222	0.155141	0.0789218	0.125465		0.00613465			Statistical analysis of Figure 4b of alkanes
22.82	Hexacosanol	8.50787e+06	8.69435e+08	0.00978551	0.0291	0.336272	5.16779e+06	9.70164e+08	0.00532672	0.0235	0.226669	4.85919e+06	9.83135e+08	0.00494254	0.0277	0.178431	6.22194e+06	1092559630	0.00569483	0.0222	0.256524	0.00613465	0.257076		0.117418
23.44	hexacosane	1.93359e+07	8.69435e+08	0.0222397	0.0291	0.764249	1.87096e+07	9.70164e+08	0.019285	0.0235	0.820637	2.09363e+07	9.83135e+08	0.0212954	0.0277	0.768788	1.88312e+07	1092559630	0.0172359	0.0222	0.77639	0.117418	0.769809		0.0763828			One-way analysis of variance
26.4	Heptacosane	2.06548e+07	8.69435e+08	0.0237566	0.0291	0.816378	1.82552e+07	9.70164e+08	0.0188166	0.0235	0.800708	1.72583e+07	9.83135e+08	0.0175543	0.0277	0.63373	1.44855e+07	1092559630	0.0132584	0.0222	0.597223	0.0763828	0.682444		0.0442822			P value	< 0.0001
29.46	hentriacontane	2.01427e+07	8.69435e+08	0.0231675	0.0291	0.796135	1.54426e+07	9.70164e+08	0.0159175	0.0235	0.677339	1.99143e+07	9.83135e+08	0.020256	0.0277	0.731262	1.56182e+07	1092559630	0.0142951	0.0222	0.643921	0.0442822	0.723773		0.144908			P value summary	***
32.55	octacosane	1.60131e+07	8.69435e+08	0.0184178	0.0291	0.632915	1.12036e+07	9.70164e+08	0.0115482	0.0235	0.491412	1.51937e+07	9.83135e+08	0.0154543	0.0277	0.557917	1.34522e+07	1092559630	0.0123126	0.0222	0.554621	0.144908	0.581818		0.563498			Are means signif. different? (P < 0.05)	Yes
35.62	hentriacontane,	2.67965e+07	8.69435e+08	0.0308206	0.0291	1.05913	2.0971e+07	9.70164e+08	0.021616	0.0235	0.919828	2.13185e+07	9.83135e+08	0.0216842	0.0277	0.782824	2.0501e+07	1092559630	0.0187642	0.0222	0.845234	0.563498	0.895729		0.0542676			Number of groups	7
36.58	dotriacontane	2.67965e+07	8.69435e+08	0.0308206	0.0291	1.05913	2.12871e+06	9.70164e+08	0.00219417	0.0235	0.093369	2.59987e+06	9.83135e+08	0.00264447	0.0277	0.0954683	1.7276e+06	1092559630	0.00158124	0.0222	0.0712272	0.0542676	0.408608		0.0778109			F	27.82
38.71	tetratriacontane	1.85737e+07	8.69435e+08	0.021363	0.0291	0.734122	1.41578e+07	9.70164e+08	0.0145932	0.0235	0.620989	1.71539e+07	9.83135e+08	0.0174481	0.0277	0.629897	1.71781e+07	1092559630	0.0157228	0.0222	0.708234	0.0778109	0.690751					R squared	0.9175
41.71	15-Nonacosanone	1.95099e+07	8.69435e+08	0.0224397	0.0291	0.771124	7.61286e+06	9.70164e+08	0.00784698	0.0235	0.333914	1.67624e+07	9.83135e+08	0.01705	0.0277	0.615523	1.67624e+07	1092559630	0.0153424	0.0222	0.691097		0.692581
						55.9389										39.6642					#VALUE!							ANOVA Table	SS	df	MS
					Alkane	29.6467	1.55471e+09	1.06718e+10	1.60252	0.2585	68.1923	5.81071e+08	1.08145e+10	0.591039	0.3047	21.3371	4.41363e+08	12018155930	#VALUE!	0.2442	#VALUE!	#VALUE!						Treatment (between columns)	13890	6	2315
					Alcohol	22.2919	1.06375e+09	3.88066e+09	1.09647	0.094	46.6581	3.73156e+08	3.93254e+09	0.379558	0.1108	13.7024	3.6594e+08	4370238520	0.334938	0.0888	15.0873	4.61164	0.0778109					Residual (within columns)	1248	15	83.22
					Fatty acid	3.22909	7.81452e+09	2.91049e+09	8.05484	0.0705	342.759	1.09179e+08	2.94941e+09	0.111052	0.0831	4.00908	1.0907e+08	3277678890	0.0998299	0.0666	4.49684	0.639465						Total	15140	21
																					#VALUE!
35S::ARH1-1							35S::ARH1-2					35S::ARH1-3																Tukey's Multiple Comparison Test	Mean Diff.	q	Significant? P < 0.01?	Summary	99% CI of diff
Retention Time	Compound Name	Area	1.14676e+09	ug	dry weight g	ug/g	Area	9.48408e+08	ug	dry weight g	ug/g	Area	1.64144e+09	ug	dry weight g	ug/g			SD									Col-0 vs arh1-2 fei1-C fei2-C	46.25	8.781	Yes	***	14.68 to 77.82
8.18	1-Hexadecanol	6.92437e+07	8.26761e+08	0.083753	0.0229	3.65734	6.0427e+07	9.48408e+08	0.0637141	0.0191	3.33582	7.46736e+07	1641442864	0.0454926	0.0177	2.57021		3.18779	0.558478	0.558478								Col-0 vs 35S::ARH1	14.21	2.699	No	ns	-17.35 to 45.78
8.26	Hexadecane	5.70457e+08	8.26761e+08	0.689991	0.0229	30.1306	6.19196e+08	9.48408e+08	0.652879	0.0191	34.1821	8.18205e+08	1641442864	0.498467	0.0177	28.162		30.8249	3.06955	3.06955			3.18779					Col-0 vs 35S::FEI1	-13.42	2.548	No	ns	-44.99 to 18.15
9.01	Heptadecane	3.09058e+08	8.26761e+08	0.373817	0.0229	16.3239	2.68257e+08	9.48408e+08	0.28285	0.0191	14.8089	4.44993e+08	1641442864	0.271099	0.0177	15.3163		15.483	0.771142	0.771142			30.8249					Col-0 vs 35S::FEI2	-2.127	0.4317	No	ns	-31.66 to 27.40
9.79	octadecanol	2.05843e+08	8.26761e+08	0.248976	0.0229	10.8723	1.10005e+08	9.48408e+08	0.115989	0.0191	6.07271	2.41604e+08	1641442864	0.14719	0.0177	8.31582		8.42028	2.4015	2.4015			15.483					Col-0 vs kcs 7 15 20 21	60.9	11.56	Yes	***	29.33 to 92.47
9.81	Octadecane	5.58434e+07	8.26761e+08	0.0675448	0.0229	2.94955	5.69788e+07	9.48408e+08	0.0600784	0.0191	3.14547	6.30578e+07	1641442864	0.0384161	0.0177	2.1704		2.75514	0.515786	0.515786			8.42028					Col-0 vs gso1 gso2	3.93	0.7462	No	ns	-27.64 to 35.50
12.01	1-Eicosanol	6.34545e+08	8.26761e+08	0.767507	0.0229	33.5156	4.87164e+08	9.48408e+08	0.513665	0.0191	26.8935	1.06082e+09	1641442864	0.646274	0.0177	36.5127		32.3072	4.92213	4.92213			2.75514					arh1-2 fei1-C fei2-C vs 35S::ARH1	-32.03	6.082	Yes	**	-63.60 to -0.4633
12.85	Palmitic Acid	8.48525e+08	8.26761e+08	1.02632	0.0229	44.8176	8.18272e+08	9.48408e+08	0.862784	0.0191	45.1719	1.25345e+09	1641442864	0.763625	0.0177	43.1427		44.3774	1.0839	1.0839			32.3072					arh1-2 fei1-C fei2-C vs 35S::FEI1	-59.67	11.33	Yes	***	-91.23 to -28.10
15.2	Octadecanoic acid	1.43296e+07	8.26761e+08	0.0173322	0.0229	0.756864	1.7323e+07	9.48408e+08	0.0182653	0.0191	0.956299	3.2815e+07	1641442864	0.0199916	0.0177	1.12947		0.947543	0.186455	0.186809			1.8347					arh1-2 fei1-C fei2-C vs 35S::FEI2	-48.37	9.819	Yes	***	-77.90 to -18.84
15.6	docosane	3.00378e+07	8.26761e+08	0.0363319	0.0229	1.58655	2.83127e+07	9.48408e+08	0.0298529	0.0191	1.56298	3.63705e+07	1641442864	0.0221576	0.0177	1.25184		1.46712	0.186809	0.0953188			0.947543					arh1-2 fei1-C fei2-C vs kcs 7 15 20 21	14.66	2.783	No	ns	-16.91 to 46.23
20.63	Octacosane	7.16726e+08	8.26761e+08	0.866908	0.0229	37.8562	5.92755e+08	9.48408e+08	0.625	0.0191	32.7225	1.0259e+09	1641442864	0.625	0.0177	35.3107		35.2965	2.56689	0.208308			2.79408					arh1-2 fei1-C fei2-C vs gso1 gso2	-42.32	8.035	Yes	***	-73.89 to -10.75
21.91	Arachidic acid	4.1507e+06	8.26761e+08	0.00502043	0.0229	0.219233	3.72376e+06	9.48408e+08	0.00392632	0.0191	0.205567	1.38665e+06	1641442864	0.000844777	0.0177	0.0477275		0.157509	0.0953188	0.29741			0.157509					35S::ARH1 vs 35S::FEI1	-27.63	5.247	No	*	-59.20 to 3.936
22.82	Hexacosanol	1.26927e+07	8.26761e+08	0.0153523	0.0229	0.670405	6.64267e+06	9.48408e+08	0.00700402	0.0191	0.366703	7.89009e+06	1641442864	0.0048068	0.0177	0.271571		0.436226	0.208308	0.196473			0.436226					35S::ARH1 vs 35S::FEI2	-16.34	3.317	No	ns	-45.87 to 13.19
23.44	hexacosane	1.49507e+07	8.26761e+08	0.0180835	0.0229	0.789671	2.15012e+07	9.48408e+08	0.0226708	0.0191	1.18695	1.75753e+07	1641442864	0.0107072	0.0177	0.604928		0.860517	0.29741	0.165949			0.860517					35S::ARH1 vs kcs 7 15 20 21	46.69	8.865	Yes	***	15.12 to 78.26
26.4	Heptacosane	1.51553e+07	8.26761e+08	0.018331	0.0229	0.800478	1.79889e+07	9.48408e+08	0.0189674	0.0191	0.993058	1.74361e+07	1641442864	0.0106224	0.0177	0.600137		0.797891	0.196473	0.403902			0.797891					35S::ARH1 vs gso1 gso2	-10.28	1.953	No	ns	-41.85 to 21.28
29.46	hentriacontane	1.3545e+07	8.26761e+08	0.0163832	0.0229	0.715425	1.55379e+07	9.48408e+08	0.0163831	0.0191	0.857756	1.53091e+07	1641442864	0.00932664	0.0177	0.526929		0.700036	0.165949	0.397796			0.700036					35S::FEI1 vs 35S::FEI2	11.29	2.292	No	ns	-18.24 to 40.82
32.55	octacosane	1.11833e+07	8.26761e+08	0.0135266	0.0229	0.590682	1.50465e+07	9.48408e+08	0.015865	0.0191	0.830628	1.23914e+06	1641442864	0.00075491	0.0177	0.0426503		0.487987	0.403902	0.0855227			0.487987					35S::FEI1 vs kcs 7 15 20 21	74.32	14.11	Yes	***	42.75 to 105.9
35.62	hentriacontane,	1.94761e+07	8.26761e+08	0.0235571	0.0229	1.02869	2.89885e+07	9.48408e+08	0.0305654	0.0191	1.60028	2.42664e+07	1641442864	0.0147836	0.0177	0.83523		1.15474	0.397796	0.199926			1.15474					35S::FEI1 vs gso1 gso2	17.35	3.294	No	ns	-14.22 to 48.92
36.58	dotriacontane	4.1907e+06	8.26761e+08	0.00506881	0.0229	0.221346	7.02194e+06	9.48408e+08	0.00740392	0.0191	0.38764	7.83931e+06	1641442864	0.00477587	0.0177	0.269823		0.292936	0.0855227	0.108405			0.292936					35S::FEI2 vs kcs 7 15 20 21	63.03	12.79	Yes	***	33.50 to 92.56
38.71	tetratriacontane	1.94761e+07	8.26761e+08	0.0235571	0.0229	1.02869	1.43404e+07	9.48408e+08	0.0151205	0.0191	0.791647	1.83415e+07	1641442864	0.011174	0.0177	0.631301		0.817214	0.199926				0.817214					35S::FEI2 vs gso1 gso2	6.057	1.229	No	ns	-23.47 to 35.59
41.71	15-Nonacosanone	1.12999e+07	8.26761e+08	0.0136677	0.0229	0.596843	1.43404e+07	9.48408e+08	0.0151205	0.0191	0.791647	1.77755e+07	1641442864	0.0108292	0.0177	0.61182		0.66677	0.108405				0.66677					kcs 7 15 20 21 vs gso1 gso2	-56.97	10.82	Yes	***	-88.54 to -25.40
					Alkane	56.1656	1.09317e+09	1.04325e+10	1.15264	0.2101	60.3474	1.46463e+09	18055871504	0.892284	0.1947	50.4115	4.98864						104.927
					Alcohol	48.7157	6.64239e+08	3793633430	0.700372	0.0764	36.6687	1.38499e+09	6565771456	0.843763	0.0708	47.6702	6.67404	0.108405
					Fatty acid	45.7937	8.39318e+08	2.84523e+09	0.884976	0.0573	46.3338	1.28765e+09	4924328592	0.784462	0.0531	44.3199	1.04243
						189.128					176.864					178.324												Statistical analysis of Figure 4b of alcohols
35S::FEI1-1							35S::FEI1-2					35S::FEI1-3
Retention Time	Compound Name	Area	#REF!	ug	dry weight g	ug/g	Area	#REF!	ug	dry weight g	ug/g	Area	#REF!	ug	dry weight g	ug/g			SD									One-way analysis of variance
8.18	1-Hexadecanol	1.77471e+08	8.84344e+08	0.200681	0.0127	15.8017	2.76972e+08	1122282340	0.246794	0.0217	11.373	1.6782e+08	1365429843	0.122907	0.0176	6.98333		11.386	4.40919	4.40919								P value	0.0009
8.26	Hexadecane	7.22223e+08	8.84344e+08	0.816676	0.0127	64.3052	1.09189e+09	1122282340	0.972923	0.0217	44.8352	4.34726e+08	1365429843	0.31838	0.0176	18.0898		42.4101	23.203	23.203								P value summary	***
9.01	Heptadecane	2.77941e+08	8.84344e+08	0.314291	0.0127	24.7473	8.25269e+08	1122282340	0.735349	0.0217	33.8871	5.37575e+08	1365429843	0.393704	0.0176	22.3695		27.0013	6.08061	6.08061								Are means signif. different? (P < 0.05)	Yes
9.79	octadecanol	8.71777e+07	8.84344e+08	0.0985789	0.0127	7.76212	1.42789e+08	1122282340	0.127231	0.0217	5.86318	8.70715e+07	1365429843	0.0637686	0.0176	3.62321		5.74951	2.07179	2.07179								Number of groups	7
9.81	Octadecane	4.70521e+07	8.84344e+08	0.0532056	0.0127	4.18942	2.12907e+08	1122282340	0.189709	0.0217	8.74235	5.62764e+07	1365429843	0.0412151	0.0176	2.34177		5.09118	3.2942	3.2942								F	7.271
12.01	1-Eicosanol	2.89998e+08	8.84344e+08	0.327924	0.0127	25.8208	2.48855e+08	1122282340	0.22174	0.0217	10.2184	3.5933e+08	1365429843	0.263162	0.0176	14.9524		16.9972	7.99965	7.99965								R squared	0.7442
12.85	Palmitic Acid	4.43728e+08	8.84344e+08	0.50176	0.0127	39.5086	1.78938e+09	1122282340	1.59441	0.0217	73.4751	1.34822e+09	1365429843	0.987397	0.0176	56.1021		56.3619	16.9847	16.9847
15.2	Octadecanoic acid	1.66855e+07	8.84344e+08	0.0188677	0.0127	1.48565	1.42625e+07	1122282340	0.0127085	0.0217	0.585645	1.56458e+07	1365429843	0.0114585	0.0176	0.651052		0.907447	0.501801	0.521696								ANOVA Table	SS	df	MS
15.6	docosane	3.27322e+07	8.84344e+08	0.037013	0.0127	2.91441	5.48125e+07	1122282340	0.0488402	0.0217	2.2507	4.53075e+07	1365429843	0.0331819	0.0176	1.88533		2.35015	0.521696	0.555381								Treatment (between columns)	2864	6	477.4
21.91	Arachidic acid	4.2294e+06	8.84344e+08	0.00478253	0.0127	0.376577	3.1417e+07	1122282340	0.0279938	0.0217	1.29004	6.87322e+06	1365429843	0.00503374	0.0176	0.286008		0.650875	0.555381	0.430943								Residual (within columns)	984.8	15	65.65
22.82	Hexacosanol	6.43538e+06	8.84344e+08	0.00727701	0.0127	0.572993	4.66642e+06	1122282340	0.00415797	0.0217	0.191612	4.16386e+06	1365429843	0.00304949	0.0176	0.173266		0.312624	0.225673	0.433459								Total	3849	21
23.44	hexacosane	1.57082e+07	8.84344e+08	0.0177625	0.0127	1.39862	1.81933e+07	1122282340	0.016211	0.0217	0.74705	1.40402e+07	1365429843	0.0102826	0.0176	0.58424		0.909971	0.430943	0.513367
26.4	Heptacosane	1.70409e+07	8.84344e+08	0.0192695	0.0127	1.51729	1.9414e+07	1122282340	0.0172987	0.0217	0.797175	1.77644e+07	1365429843	0.0130101	0.0176	0.739211		1.01789	0.433459	0.433225								Tukey's Multiple Comparison Test	Mean Diff.	q	Significant? P < 0.01?	Summary	99% CI of diff
29.46	hentriacontane	1.71612e+07	8.84344e+08	0.0194056	0.0127	1.528	1.7186e+07	1122282340	0.0153134	0.0217	0.705689	1.40442e+07	1365429843	0.0102855	0.0176	0.584406		0.939365	0.513367	0.752009								Col-0 vs arh1-2 fei1-C fei2-C	17.3	3.698	No	ns	-10.74 to 45.34
32.55	octacosane	1.4621e+07	8.84344e+08	0.0165331	0.0127	1.30182	1.59277e+07	1122282340	0.0141923	0.0217	0.654022	1.15257e+07	1365429843	0.00844108	0.0176	0.479607		0.811817	0.433225	0.565066								Col-0 vs 35S::ARH1	-10.03	2.143	No	ns	-38.07 to 18.01
35.62	hentriacontane,	2.61232e+07	8.84344e+08	0.0295396	0.0127	2.32595	2.44363e+07	1122282340	0.0217737	0.0217	1.0034	2.50996e+07	1365429843	0.0183822	0.0176	1.04444		1.45793	0.752009	0.382074								Col-0 vs 35S::FEI1	-0.1193	0.0255	No	ns	-28.16 to 27.92
36.58	dotriacontane	2.15237e+06	8.84344e+08	0.00243386	0.0127	0.191642	3.55928e+06	1122282340	0.00317147	0.0217	0.14615	2.756e+07	1365429843	0.0201841	0.0176	1.14683		0.494873	0.565066	0.322833								Col-0 vs 35S::FEI2	-3.316	0.7578	No	ns	-29.55 to 22.91
38.71	tetratriacontane	1.38207e+07	8.84344e+08	0.0156282	0.0127	1.23056	1.44052e+07	1122282340	0.0128356	0.0217	0.591502	1.31743e+07	1365429843	0.00964846	0.0176	0.548208		0.790091	0.382074	43.5348								Col-0 vs kcs 7 15 20 21	25.87	5.531	No	*	-2.165 to 53.92
41.71	15-Nonacosanone	1.15206e+07	8.84344e+08	0.0130273	0.0127	1.02577	1222arh1-2 fei1-C fei2-C1.22	1122282340	#VALUE!	0.0217	#VALUE!	1.05019e+07	1365429843	0.00769127	0.0176	0.437004		#VALUE!	#VALUE!									Col-0 vs gso1 gso2	4.774	1.021	No	ns	-23.27 to 32.81
						198.004					#VALUE!					133.022		#VALUE!	#VALUE!									arh1-2 fei1-C fei2-C vs 35S::ARH1	-27.32	5.841	No	*	-55.36 to 0.7160
					Alkane	105.65	2.29801e+09	12345105740	2.04762	0.2387	94.3603	1.19709e+09	15019728273	0.876715	0.1936	49.8133	29.523											arh1-2 fei1-C fei2-C vs 35S::FEI1	-17.42	3.723	No	ns	-45.46 to 10.62
					Alcohol	49.9576	6.73283e+08	4489129360	0.599923	0.0868	27.6462	6.18385e+08	5461719372	0.452887	0.0704	25.7322	13.468	#VALUE!										arh1-2 fei1-C fei2-C vs 35S::FEI2	-20.62	4.711	No	ns	-46.84 to 5.614
					Fatty acid	41.3709	1.83506e+09	3366847020	1.63511	0.0651	75.3508	1.37074e+09	4096289529	1.00389	0.0528	57.0391	17.0071											arh1-2 fei1-C fei2-C vs kcs 7 15 20 21	8.576	1.833	No	ns	-19.46 to 36.62
																#VALUE!												arh1-2 fei1-C fei2-C vs gso1 gso2	-12.52	2.677	No	ns	-40.56 to 15.52
																												35S::ARH1 vs 35S::FEI1	9.906	2.118	No	ns	-18.13 to 37.95
35S::FEI2-1							35S::FEI2-2					35S::FEI2-3					35S::FEI2-4											35S::ARH1 vs 35S::FEI2	6.709	1.533	No	ns	-19.52 to 32.94
Retention Time	Compound Name	Area	#REF!	ug	dry weight g	ug/g	Area	#REF!	ug	dry weight g	ug/g	Area	#REF!	ug	dry weight g	ug/g	Area	#REF!	ug	dry weight g								35S::ARH1 vs kcs 7 15 20 21	35.9	7.674	Yes	**	7.860 to 63.94
8.18	1-Hexadecanol	1.3078e+08	4.35196e+08	0.300507	0.0322	9.33253	1.57328e+08	385002705	0.40864	0.0341	11.9836	1.09844e+08	9.64108e+08	0.113934	0.0201	5.66834	1.78197e+08	9.7716e+08	0.182362	0.0194								35S::ARH1 vs gso1 gso2	14.8	3.164	No	ns	-13.24 to 42.84
8.26	Hexadecane	4.44852e+08	4.35196e+08	1.02219	0.0322	31.745	4.64288e+08	385002705	1.20594	0.0341	35.3647	6.08162e+08	9.64108e+08	0.630803	0.0201	31.3832	6.92763e+08	9.7716e+08	0.708955	0.0194								35S::FEI1 vs 35S::FEI2	-3.197	0.7306	No	ns	-29.43 to 23.03
9.01	Heptadecane	5.25823e+08	4.35196e+08	1.20824	0.0322	37.5231	arh1-2 fei1-C fei2-C059652.53	385002705	#VALUE!	0.0341	#VALUE!	4.54631e+08	9.64108e+08	0.471556	0.0201	23.4605	3.30045e+08	9.7716e+08	0.337759	0.0194								35S::FEI1 vs kcs 7 15 20 21	25.99	5.557	No	*	-2.046 to 54.03
9.79	octadecanol	1.07908e+08	4.35196e+08	0.247952	0.0322	7.70037	1.7389e+08	385002705	0.451659	0.0341	13.2451	9.63892e+07	9.64108e+08	0.0999776	0.0201	4.97401	1.08445e+08	9.7716e+08	0.11098	0.0194								35S::FEI1 vs gso1 gso2	4.894	1.046	No	ns	-23.15 to 32.93
9.81	Octadecane	6.36526e+07	4.35196e+08	0.146262	0.0322	4.5423	7.96472e+07	385002705	0.206874	0.0341	6.0667	5.24289e+07	9.64108e+08	0.0543808	0.0201	2.70551	8.20195e+07	9.7716e+08	0.0839365	0.0194								35S::FEI2 vs kcs 7 15 20 21	29.19	6.671	Yes	**	2.962 to 55.42
12.01	1-Eicosanol	4.18997e+08	4.35196e+08	0.962778	0.0322	29.8999	2.31856e+08	385002705	0.602218	0.0341	17.6604	2.74823e+08	9.64108e+08	0.285054	0.0201	14.1818	3.51649e+08	9.7716e+08	0.359868	0.0194								35S::FEI2 vs gso1 gso2	8.091	1.849	No	ns	-18.14 to 34.32
12.85	Palmitic Acid	1.02514e+09	4.35196e+08	2.35558	0.0322	73.1548	1.04971e+09	385002705	2.72649	0.0341	79.9558	6.51304e+08	9.64108e+08	0.675552	0.0201	33.6095	6.06328e+08	9.7716e+08	0.6205	0.0194								kcs 7 15 20 21 vs gso1 gso2	-21.1	4.511	No	ns	-49.14 to 6.940
15.2	Octadecanoic acid	1.60312e+07	4.35196e+08	0.0368367	0.0322	1.144	2.39981e+07	385002705	0.0623323	0.0341	1.82793	2.22493e+07	9.64108e+08	0.0230777	0.0201	1.14814	2.58082e+07	9.7716e+08	0.0264115	0.0194
15.6	docosane	3.34462e+07	4.35196e+08	0.0768532	0.0322	2.38674	3.4015e+07	385002705	0.0883501	0.0341	2.59091	3.55942e+07	9.64108e+08	0.0369193	0.0201	1.83678	4.04186e+07	9.7716e+08	0.0413633	0.0194
21.91	Arachidic acid	7.94088e+06	4.35196e+08	0.0182467	0.0322	0.566667	1.10609e+06	385002705	0.00287295	0.0341	0.0842507	1.65621e+06	9.64108e+08	0.00171787	0.0201	0.085466	2.42207e+06	9.7716e+08	0.00247868	0.0194
22.82	Hexacosanol	7.31788e+06	4.35196e+08	0.0168151	0.0322	0.522209	1.10401e+07	385002705	0.0286753	0.0341	0.840918	5.95743e+06	9.64108e+08	0.00617921	0.0201	0.307424	1.10331e+07	9.7716e+08	0.011291	0.0194								Statistical analysis of Figure 4b of ketones
23.44	hexacosane	1.80595e+07	4.35196e+08	0.0414975	0.0322	1.28874	1.79448e+07	385002705	0.0466096	0.0341	1.36685	1.7476e+07	9.64108e+08	0.0181266	0.0201	0.901821	2.3073e+07	9.7716e+08	0.0236123	0.0194
26.4	Heptacosane	1.94849e+07	4.35196e+08	0.0447726	0.0322	1.39045	2.07124e+07	385002705	0.0537982	0.0341	1.57766	1.91898e+07	9.64108e+08	0.0199042	0.0201	0.99026	2.17354e+07	9.7716e+08	0.0222435	0.0194								One-way analysis of variance
29.46	hentriacontane	1.57402e+07	4.35196e+08	0.036168	0.0322	1.12323	1.71448e+07	385002705	0.0445317	0.0341	1.30591	1.64487e+07	9.64108e+08	0.017061	0.0201	0.848807	2.27659e+07	9.7716e+08	0.023298	0.0194								P value	0.0026
32.55	octacosane	14213647	4.35196e+08	0.0326603	0.0322	1.0143	2.02924e+07	385002705	0.0527072	0.0341	1.54567	4.54841e+07	9.64108e+08	0.0471774	0.0201	2.34714	1.8144e+07	9.7716e+08	0.0185681	0.0194								P value summary	**
35.62	hentriacontane,	1.61202e+07	4.35196e+08	0.0370412	0.0322	1.15035	1.8837e+07	385002705	0.0489269	0.0341	1.43481	2.23625e+07	9.64108e+08	0.023195	0.0201	1.15398	2.05798e+07	9.7716e+08	0.0210608	0.0194								Are means signif. different? (P < 0.05)	Yes
36.58	dotriacontane	1.83527e+06	4.35196e+08	0.00421712	0.0322	0.130966	3.23065e+06	385002705	0.00839125	0.0341	0.246078	978015	9.64108e+08	0.00101442	0.0201	0.0504689	2.93363e+06	9.7716e+08	0.0030022	0.0194								Number of groups	7
38.71	tetratriacontane	1.21235e+07	4.35196e+08	0.0278575	0.0322	0.865139	1.54583e+07	385002705	0.0401511	0.0341	1.17745	1.22264e+07	9.64108e+08	0.0126816	0.0201	0.630926	1.5001e+07	9.7716e+08	0.0153516	0.0194								F	5.822
41.71	15-Nonacosanone	8.4775e+06	4.35196e+08	0.0194797	0.0322	0.60496	1.10976e+07	385002705	0.0288248	0.0341	0.845301	1.08411e+07	9.64108e+08	0.0112447	0.0201	0.559436	1.3441e+07	9.7716e+08	0.0137551	0.0194	0.709027							R squared	0.6996
						206.086					#VALUE!					126.844					0.709027
					Alkane	83.1603	6.91571e+08	4235029755	#VALUE!	0.3751	#VALUE!	1.28498e+09	1.06052e+10	1.33282	0.2211	66.3094	1.26948e+09	1.07488e+10	1.29915	#REF!	0	#VALUE!						ANOVA Table	SS	df	MS
					Alcohol	47.455	5.74113e+08	1540010820	1.49119	0.1364	43.73	4.87014e+08	3.85643e+09	0.505145	0.0804	25.1316	6.49324e+08	3908640814	0.664501	0.0776	0	21.7064	0.126929					Treatment (between columns)	6.247	6	1.041
					Fatty acid	74.8654	1.07481e+09	1155008115	2.7917	0.1023	81.868	6.7521e+08	2.89232e+09	0.700347	0.0603	34.8431	6.34558e+08	2.93148e+09	0.64939	0.0582	0	38.0607						Residual (within columns)	2.683	15	0.1788
																												Total	8.93	21
																					#VALUE!
kcs7 kcs15 kcs20 kcs21-1							kcs7 kcs15 kcs20 kcs21-2					kcs7 kcs15 kcs20 kcs21-3																Tukey's Multiple Comparison Test	Mean Diff.	q	Significant? P < 0.01?	Summary	99% CI of diff
Retention Time	Compound Name	Area	#REF!	ug	dry weight g	ug/g	Area	#REF!	ug	dry weight g	ug/g	Area	#REF!	ug	dry weight g	ug/g												Col-0 vs arh1-2 fei1-C fei2-C	1.488	6.094	Yes	**	0.02441 to 2.951
8.18	1-Hexadecanol	8.77458e+07	1048903571	0.0836548	0.0187	4.47352	1.1867e+06	3114350714	0.000381044	0.023	0.0165671	8.61572e+07	1054860553	0.0816764	0.0205	3.98422		2.82477										Col-0 vs 35S::ARH1	1.515	6.203	Yes	**	0.05107 to 2.978
8.26	Hexadecane	3.97583e+08	1048903571	0.379047	0.0187	20.2699	1.18653e+06	3114350714	0.000380989	0.023	0.0165647	5.88666e+08	1054860553	0.558051	0.0205	27.222		15.8361										Col-0 vs 35S::FEI1	1.526	6.252	Yes	**	0.06296 to 2.990
9.01	Heptadecane	1.71352e+08	1048903571	0.163363	0.0187	8.73598	1.8382e+07	3114350714	0.00590235	0.023	0.256624	2.48476e+08	1054860553	0.235553	0.0205	11.4904		6.82767										Col-0 vs 35S::FEI2	1.502	6.575	Yes	**	0.1327 to 2.871
9.79	octadecanol	1.12409e+08	1048903571	0.107168	0.0187	5.73093	1.4879e+07	3114350714	0.00477757	0.023	0.207721	9.24813e+07	1054860553	0.0876716	0.0205	4.27666		3.4051										Col-0 vs kcs 7 15 20 21	1.73	7.083	Yes	**	0.2660 to 3.193
9.81	Octadecane	7.00772e+07	1048903571	0.0668099	0.0187	3.57272	1.30683e+08	3114350714	0.0419615	0.023	1.82441	6.83636e+07	1054860553	0.0648082	0.0205	3.16137		2.85284										Col-0 vs gso1 gso2	1.461	5.984	No	*	-0.002546 to 2.924
12.01	1-Eicosanol	9.40448e+07	1048903571	0.0896601	0.0187	4.79466	8.5221e+07	3114350714	0.027364	0.023	1.18974	7.54668e+07	1054860553	0.0715419	0.0205	3.48985		3.15808										arh1-2 fei1-C fei2-C vs 35S::ARH1	0.02667	0.1092	No	ns	-1.437 to 1.490
12.85	Palmitic Acid	1.8519e+08	1048903571	0.176556	0.0187	9.44151	4.5925e+07	3114350714	0.0147462	0.023	0.641141	arh1-2 fei1-C fei2-C769524.65	1054860553	#VALUE!	0.0205	#VALUE!		#VALUE!										arh1-2 fei1-C fei2-C vs 35S::FEI1	0.03855	0.1579	No	ns	-1.425 to 1.502
15.2	Octadecanoic acid	1.59142e+07	1048903571	0.0151722	0.0187	0.81135	3.6181e+07	3114350714	0.0116175	0.023	0.50511	2.51495e+07	1054860553	0.0238415	0.0205	1.163		0.826487										arh1-2 fei1-C fei2-C vs 35S::FEI2	0.01376	0.06023	No	ns	-1.355 to 1.383
15.6	docosane	3.25831e+07	1048903571	0.0310639	0.0187	1.66117	1.64282e+06	3114350714	0.000527501	0.023	0.0229348	2.44163e+07	1054860553	0.0231465	0.0205	1.1291		0.937735										arh1-2 fei1-C fei2-C vs kcs 7 15 20 21	0.2416	0.9895	No	ns	-1.222 to 1.705
21.91	Arachidic acid	2.32162e+06	1048903571	0.00221338	0.0187	0.118362	1.81553e+06	3114350714	0.000582956	0.023	0.0253459	3.05002e+06	1054860553	0.00289139	0.0205	0.141044		0.0949173										arh1-2 fei1-C fei2-C vs gso1 gso2	-0.02695	0.1104	No	ns	-1.490 to 1.437
22.82	Hexacosanol	5.32718e+06	1048903571	0.0050788	0.0187	0.271594	1.17488e+07	3114350714	0.00377246	0.023	0.16402	7.66271e+06	1054860553	0.00726419	0.0205	0.354351		0.263321										35S::ARH1 vs 35S::FEI1	0.01188	0.04868	No	ns	-1.452 to 1.475
23.44	hexacosane	1.63281e+07	1048903571	0.0155669	0.0187	0.832452	6.94878e+07	3114350714	0.0223121	0.023	0.970093	2.20448e+07	1054860553	0.0208983	0.0205	1.01943		0.940658										35S::ARH1 vs 35S::FEI2	-0.01291	0.05653	No	ns	-1.382 to 1.356
26.4	Heptacosane	1.60189e+07	1048903571	0.0152721	0.0187	0.816687	5.60958e+07	3114350714	0.018012	0.023	0.783132	2.24939e+07	1054860553	0.0213241	0.0205	1.0402		0.880006										35S::ARH1 vs kcs 7 15 20 21	0.2149	0.8803	No	ns	-1.249 to 1.678
29.46	hentriacontane	1.44444e+07	1048903571	0.013771	0.0187	0.736415	3.87869e+07	3114350714	0.0124542	0.023	0.541489	1.56664e+07	1054860553	0.0148517	0.0205	0.724472		0.667459										35S::ARH1 vs gso1 gso2	-0.05362	0.2196	No	ns	-1.517 to 1.410
32.55	octacosane	1.20207e+07	1048903571	0.0114602	0.0187	0.612847	7.14054e+07	3114350714	0.0229278	0.023	0.996863	1.19881e+07	1054860553	0.0113646	0.0205	0.554371		0.72136										35S::FEI1 vs 35S::FEI2	-0.0248	0.1086	No	ns	-1.394 to 1.344
35.62	hentriacontane,	2.01708e+07	1048903571	0.0192303	0.0187	1.02836	4.51492e+06	3114350714	0.00144971	0.023	0.063031	1.86945e+07	1054860553	0.0177223	0.0205	0.8645		0.651964										35S::FEI1 vs kcs 7 15 20 21	0.203	0.8316	No	ns	-1.260 to 1.667
36.58	dotriacontane	1.98529e+06	1048903571	0.00189272	0.0187	0.101215	4.6967e+07	3114350714	0.0150808	0.023	0.655689	592539	1054860553	0.000561723	0.0205	0.0274011		0.261435										35S::FEI1 vs gso1 gso2	-0.0655	0.2683	No	ns	-1.529 to 1.398
38.71	tetratriacontane	1.40161e+07	1048903571	0.0133626	0.0187	0.714578	3.5119e+07	3114350714	0.0112765	0.023	0.490283	1.12576e+07	1054860553	0.0106721	0.0205	0.520591		0.575151										35S::FEI2 vs kcs 7 15 20 21	0.2278	0.9976	No	ns	-1.141 to 1.597
41.71	15-Nonacosanone	1.27791e+07	1048903571	0.0121832	0.0187	0.651511	553834	3114350714	0.000177833	0.023	0.00773186	9.01435e+06	1054860553	0.00854553	0.0205	0.416855		0.358699										35S::FEI2 vs gso1 gso2	-0.04071	0.1782	No	ns	-1.410 to 1.328
											9.37849					#VALUE!		#VALUE!										kcs 7 15 20 21 vs gso1 gso2	-0.2685	1.1	No	ns	-1.732 to 1.195
					Alkane	39.0823	4.74271e+08	34257857854	0.152286	0.253	6.62112	1.03266e+09	11603466083	0.978953	0.2255	47.7538	21.6827
					Alcohol	15.2707	1.13036e+08	12457402856	0.036295	0.092	1.57805	2.61768e+08	4219442212	0.248154	0.082	12.1051	7.16855	0.325806
					Fatty acid	10.3712	8.39215e+07	9343052142	0.0269467	0.069	1.1716	2.81995e+07	3164581659	#VALUE!	0.0615	#VALUE!	#VALUE!
																												Statistical analysis of Figure 4b of fatty acids
gso1 gso2-1							gso1 gso2-2					gso1 gso2-3																One-way analysis of variance
Retention Time	Compound Name	Area	#REF!	ug	dry weight g	ug/g	Area	#REF!	ug	dry weight g	ug/g	Area	#REF!	ug	dry weight g	ug/g												P value	< 0.0001
8.18	1-Hexadecanol	1.01796e+08	9.57261e+08	0.106341	0.0168	6.32981	2.00774e+08	9.78295e+08	0.205229	0.0216	9.50133	2.00774e+08	9.73312e+08	0.206279	0.0216	9.54997		#REF!										P value summary	***
8.26	Hexadecane	4.08552e+08	9.57261e+08	0.426793	0.0168	25.4043	7.50342e+08	9.78295e+08	0.766989	0.0216	35.5087	7.39863e+08	9.73312e+08	0.76015	0.0216	35.1921		#REF!	SD									Are means signif. different? (P < 0.05)	Yes
9.01	Heptadecane	1.64462e+08	9.57261e+08	0.171805	0.0168	10.2265	5.71529e+08	9.78295e+08	0.584209	0.0216	27.0467	5.56181e+08	9.73312e+08	0.571431	0.0216	26.4551		8.46037	1.84528									Number of groups	7
9.79	octadecanol	1.08278e+08	9.57261e+08	0.113112	0.0168	6.73287	1.15964e+08	9.78295e+08	0.118537	0.0216	5.48781	1.15964e+08	9.73312e+08	0.119144	0.0216	5.5159		32.0351	5.74456									F	46.32
9.81	Octadecane	7.70418e+07	9.57261e+08	0.0804815	0.0168	4.79056	1.7578e+08	9.78295e+08	0.17968	0.0216	8.31851	7.37108e+07	9.73312e+08	0.0757319	0.0216	3.50611		21.2428	9.54497									R squared	0.9488
12.01	1-Eicosanol	3.47873e+08	9.57261e+08	0.363405	0.0168	21.6312	2.51264e+08	9.78295e+08	0.256839	0.0216	11.8907	2.31702e+08	9.73312e+08	0.238055	0.0216	11.0211		5.9122	0.710866
12.85	Palmitic Acid	3.09236e+08	9.57261e+08	0.323043	0.0168	19.2287	6.81881e+08	9.78295e+08	0.697009	0.0216	32.269	6.98008e+08	9.73312e+08	0.717146	0.0216	33.2012		5.53839	2.49184									ANOVA Table	SS	df	MS
15.2	Octadecanoic acid	1.48807e+07	9.57261e+08	0.0155451	0.0168	0.925301	1.3093e+07	9.78295e+08	0.0133835	0.0216	0.619606	1.48598e+07	9.73312e+08	0.0152672	0.0216	0.706816		28.233	#REF!									Treatment (between columns)	11930	6	1988
15.6	docosane	3.22245e+07	9.57261e+08	0.0336632	0.0168	2.00376	4.19e+07	9.78295e+08	0.0428296	0.0216	1.98285	4.23623e+07	9.73312e+08	0.0435238	0.0216	2.01499		#REF!	0.157475									Residual (within columns)	643.9	15	42.92
21.91	Arachidic acid	6.87322e+06	9.57261e+08	0.00718009	0.0168	0.427386	2.18203e+07	9.78295e+08	0.0223044	0.0216	1.03261	2.5219e+07	9.73312e+08	0.0259105	0.0216	1.19956		2.00054	0.406288									Total	12570	21
22.82	Hexacosanol	5.90738e+06	9.57261e+08	0.00617112	0.0168	0.367329	6.16746e+06	9.78295e+08	0.0063043	0.0216	0.291866	7.05333e+06	9.73312e+08	0.00724673	0.0216	0.335497		#REF!	0.037885
23.44	hexacosane	1.64412e+07	9.57261e+08	0.0171752	0.0168	1.02233	1.48661e+07	9.78295e+08	0.015196	0.0216	0.703517	1.62839e+07	9.73312e+08	0.0167304	0.0216	0.774553		#REF!	0.167374									Tukey's Multiple Comparison Test	Mean Diff.	q	Significant? P < 0.01?	Summary	99% CI of diff
26.4	Heptacosane	1.71488e+07	9.57261e+08	0.0179145	0.0168	1.06634	1.60804e+07	9.78295e+08	0.0164372	0.0216	0.760982	1.64724e+07	9.73312e+08	0.0169241	0.0216	0.783522		0.886519	0.170163									Col-0 vs arh1-2 fei1-C fei2-C	0.1553	0.04104	No	ns	-22.52 to 22.83
29.46	hentriacontane	1.92655e+07	9.57261e+08	0.0201256	0.0168	1.19795	1.5252e+07	9.78295e+08	0.0155904	0.0216	0.721776	1.43333e+07	9.73312e+08	0.0147263	0.0216	0.681772		0.331564	0.287166									Col-0 vs 35S::ARH1	-41.38	10.94	Yes	***	-64.06 to -18.71
32.55	octacosane	1.72962e+07	9.57261e+08	0.0180684	0.0168	1.0755	1.10993e+07	9.78295e+08	0.0113456	0.0216	0.525259	1199arh1-2 fei1-C fei2-C9.02	9.73312e+08	#VALUE!	0.0216	#VALUE!		0.833468	#VALUE!									Col-0 vs 35S::FEI1	-53.82	14.23	Yes	***	-76.49 to -31.15
35.62	hentriacontane,	2.31088e+07	9.57261e+08	0.0241405	0.0168	1.43694	1.75383e+07	9.78295e+08	0.0179275	0.0216	0.829975	1.79553e+07	9.73312e+08	0.0184476	0.0216	0.854058		0.87028	0.343688									Col-0 vs 35S::FEI2	-52.16	14.74	Yes	***	-73.37 to -30.95
36.58	dotriacontane	1.79864e+06	9.57261e+08	0.00187895	0.0168	0.111842	2.44186e+06	9.78295e+08	0.00249604	0.0216	0.115557	1.38158e+06	9.73312e+08	0.00141946	0.0216	0.0657157		0.867167	0.0277657									Col-0 vs kcs 7 15 20 21	0.3321	0.08778	No	ns	-22.34 to 23.00
38.71	tetratriacontane	1.43081e+07	9.57261e+08	0.014947	0.0168	0.8897	1.14896e+07	9.78295e+08	0.0117445	0.0216	0.543727	1.25487e+07	9.73312e+08	0.0128928	0.0216	0.596888		#VALUE!	0.186307									Col-0 vs gso1 gso2	-25.77	6.813	Yes	**	-48.44 to -3.097
41.71	15-Nonacosanone	1.87434e+07	9.57261e+08	0.0195802	0.0168	1.16549	1.07737e+07	9.78295e+08	0.0110128	0.0216	0.509851	1.02139e+07	9.73312e+08	0.0104939	0.0216	0.485829		1.04032	0.385654									arh1-2 fei1-C fei2-C vs 35S::ARH1	-41.54	10.98	Yes	***	-64.21 to -18.86
						106.034					138.66					#VALUE!		0.097705	#VALUE!									arh1-2 fei1-C fei2-C vs 35S::FEI1	-53.98	14.27	Yes	***	-76.65 to -31.30
					Alkane	49.2258	1.62832e+09	1.07612e+10	1.66444	0.2376	77.0576	1.49109e+09	1.07064e+10	#VALUE!	0.2376	#VALUE!	#VALUE!	0.676771										arh1-2 fei1-C fei2-C vs 35S::FEI2	-52.32	14.79	Yes	***	-73.53 to -31.11
					Alcohol	35.0612	5.7417e+08	3.91318e+09	0.586909	0.0864	27.1717	5.55494e+08	3.89325e+09	0.570725	0.0864	26.4225	4.786	0.72039										arh1-2 fei1-C fei2-C vs kcs 7 15 20 21	0.1768	0.04674	No	ns	-22.50 to 22.85
					Fatty acid	20.5814	7.16794e+08	2.93489e+09	0.732697	0.0648	33.9212	7.38086e+08	2.91994e+09	0.758324	0.0648	35.1076	8.06604	0.385654										arh1-2 fei1-C fei2-C vs gso1 gso2	-25.93	6.854	Yes	**	-48.60 to -3.252
																												35S::ARH1 vs 35S::FEI1	-12.44	3.288	No	ns	-35.11 to 10.24
																												35S::ARH1 vs 35S::FEI2	-10.78	3.047	No	ns	-31.99 to 10.43
																												35S::ARH1 vs kcs 7 15 20 21	41.71	11.03	Yes	***	19.04 to 64.39
																												35S::ARH1 vs gso1 gso2	15.61	4.127	No	ns	-7.060 to 38.29
Statistical analysis of Figure 19a of C16							Statistical analysis of Figure 19a of C17							Statistical analysis of Figure 19b C17 of Alcohols							Statistical analysis of Figure 19b C18 of Alcohols							35S::FEI1 vs 35S::FEI2	1.658	0.4685	No	ns	-19.55 to 22.87
																												35S::FEI1 vs kcs 7 15 20 21	54.15	14.32	Yes	***	31.48 to 76.82
One-way analysis of variance							One-way analysis of variance							One-way analysis of variance							One-way analysis of variance							35S::FEI1 vs gso1 gso2	28.05	7.416	Yes	**	5.377 to 50.72
P value	0.0054						P value	0.0023						P value	0.0005						P value	0.1159						35S::FEI2 vs kcs 7 15 20 21	52.49	14.84	Yes	***	31.29 to 73.70
P value summary	***						P value summary	***						P value summary	***						P value summary	ns						35S::FEI2 vs gso1 gso2	26.39	7.459	Yes	**	5.184 to 47.60
Are means signif. different? (P < 0.05)	Yes						Are means signif. different? (P < 0.05)	Yes						Are means signif. different? (P < 0.05)	Yes						Are means signif. different? (P < 0.05)	No						kcs 7 15 20 21 vs gso1 gso2	-26.1	6.901	Yes	**	-48.77 to -3.429
Number of groups	7						Number of groups	7						Number of groups	7						Number of groups	7
F	4.976						F	6.017						F	8.063						F	2.088
R squared	0.6656						R squared	0.7065						R squared	0.7633						R squared	0.4552						Statistical analysis of Figure 19b C20 of Alcohols	Data 1
ANOVA Table	SS	df	MS				ANOVA Table	SS	df	MS				ANOVA Table	SS	df	MS				ANOVA Table	SS	df	MS				One-way analysis of variance
Treatment (between columns)	3619	6	603.2				Treatment (between columns)	1369	6	228.2				Treatment (between columns)	262.2	6	43.69				Treatment (between columns)	71.21	6	11.87				P value	0.0055
Residual (within columns)	1818	15	121.2				Residual (within columns)	569	15	37.94				Residual (within columns)	81.28	15	5.419				Residual (within columns)	85.25	15	5.683				P value summary	**
Total	5438	21					Total	1939	21					Total	343.4	21					Total	156.5	21					Are means signif. different? (P < 0.05)	Yes
																												Number of groups	7
Tukey's Multiple Comparison Test	Mean Diff.	q	Significant? P < 0.01?	Summary	99% CI of diff		Bonferroni's Multiple Comparison Test	Mean Diff.	t	Significant? P < 0.01?	Summary	99% CI of diff		Tukey's Multiple Comparison Test	Mean Diff.	q	Significant? P < 0.01?	Summary	99% CI of diff		Tukey's Multiple Comparison Test	Mean Diff.	q	Significant? P < 0.01?	Summary	99% CI of diff		F	4.969
Col-0 vs arh1-2 fei1-C fei2-C	10.21	1.606	Yes	***	-27.90 to 48.31		Col-0 vs arh1-2 fei1-C fei2-C	0.8921	0.1774	No	ns	-21.44 to 23.23		Col-0 vs arh1-2 fei1-C fei2-C	1.111	0.8265	No	ns	-6.945 to 9.167		Col-0 vs arh1-2 fei1-C fei2-C	0.1175	0.0854	No	ns	-8.132 to 8.367		R squared	0.6653
Col-0 vs 35S::ARH1	-18.76	2.952	Yes	***	-56.87 to 19.34		Col-0 vs 35S::ARH1	-1.038	0.2064	No	ns	-23.37 to 21.30		Col-0 vs 35S::ARH1	0.1296	0.09646	No	ns	-7.926 to 8.185		Col-0 vs 35S::ARH1	-4.171	3.03	No	ns	-12.42 to 4.079
Col-0 vs 35S::FEI1	-28.35	4.46	Yes	***	-66.45 to 9.753		Col-0 vs 35S::FEI1	-12.56	2.497	Yes	***	-34.89 to 9.778		Col-0 vs 35S::FEI1	-8.069	6.004	Yes	**	-16.12 to -0.01279		Col-0 vs 35S::FEI1	-1.5	1.09	No	ns	-9.750 to 6.750		ANOVA Table	SS	df	MS
Col-0 vs 35S::FEI2	-21.7	3.649	Yes	***	-57.34 to 13.94		Col-0 vs 35S::FEI2	-9.858	2.096	Yes	***	-30.75 to 11.03		Col-0 vs 35S::FEI2	-5.779	4.597	No	ns	-13.31 to 1.757		Col-0 vs 35S::FEI2	-3.661	2.843	No	ns	-11.38 to 4.056		Treatment (between columns)	1682	6	280.4
Col-0 vs kcs 7 15 20 21	-3.775	0.5939	Yes	***	-41.88 to 34.33		Col-0 vs kcs 7 15 20 21	13.15	2.615	Yes	***	-9.181 to 35.49		Col-0 vs kcs 7 15 20 21	0.4927	0.3666	No	ns	-7.563 to 8.548		Col-0 vs kcs 7 15 20 21	0.8443	0.6135	No	ns	-7.406 to 9.094		Residual (within columns)	846.3	15	56.42
Col-0 vs gso1 gso2	-19.97	3.142	Yes	***	-58.08 to 18.13		Col-0 vs gso1 gso2	-6.797	1.352	Yes	***	-29.13 to 15.54		Col-0 vs gso1 gso2	-5.143	3.827	No	ns	-13.20 to 2.913		Col-0 vs gso1 gso2	-1.663	1.208	No	ns	-9.913 to 6.587		Total	2528	21
arh1-2 fei1-C fei2-C vs 35S::ARH1	-28.97	4.557	Yes	***	-67.07 to 9.132		arh1-2 fei1-C fei2-C vs 35S::ARH1	-1.93	0.3837	Yes	***	-24.26 to 20.40		arh1-2 fei1-C fei2-C vs 35S::ARH1	-0.9812	0.7301	No	ns	-9.037 to 7.075		arh1-2 fei1-C fei2-C vs 35S::ARH1	-4.288	3.116	No	ns	-12.54 to 3.962
arh1-2 fei1-C fei2-C vs 35S::FEI1	-38.56	6.065	Yes	**	-76.66 to -0.4531		arh1-2 fei1-C fei2-C vs 35S::FEI1	-13.45	2.674	Yes	***	-35.78 to 8.886		arh1-2 fei1-C fei2-C vs 35S::FEI1	-9.179	6.83	Yes	**	-17.24 to -1.124		arh1-2 fei1-C fei2-C vs 35S::FEI1	-1.618	1.175	No	ns	-9.867 to 6.632		Tukey's Multiple Comparison Test	Mean Diff.	q	Significant? P < 0.01?	Summary	99% CI of diff
arh1-2 fei1-C fei2-C vs 35S::FEI2	-31.9	5.366	Yes	*	-67.55 to 3.737		arh1-2 fei1-C fei2-C vs 35S::FEI2	-10.75	2.285	Yes	***	-31.64 to 10.14		arh1-2 fei1-C fei2-C vs 35S::FEI2	-6.89	5.48	No	*	-14.43 to 0.6460		arh1-2 fei1-C fei2-C vs 35S::FEI2	-3.778	2.935	No	ns	-11.50 to 3.939		Col-0 vs arh1-2 fei1-C fei2-C	15.45	3.563	No	ns	-10.54 to 41.45
arh1-2 fei1-C fei2-C vs kcs 7 15 20 21	-13.98	2.199	Yes	***	-52.08 to 24.12		arh1-2 fei1-C fei2-C vs kcs 7 15 20 21	12.26	2.438	Yes	***	-10.07 to 34.59		arh1-2 fei1-C fei2-C vs kcs 7 15 20 21	-0.6182	0.46	No	ns	-8.674 to 7.438		arh1-2 fei1-C fei2-C vs kcs 7 15 20 21	0.7268	0.5281	No	ns	-7.523 to 8.977		Col-0 vs 35S::ARH1	-6.423	1.481	No	ns	-32.42 to 19.57
arh1-2 fei1-C fei2-C vs gso1 gso2	-30.18	4.748	Yes	***	-68.28 to 7.922		arh1-2 fei1-C fei2-C vs gso1 gso2	-7.69	1.529	Yes	***	-30.02 to 14.64		arh1-2 fei1-C fei2-C vs gso1 gso2	-6.254	4.653	No	ns	-14.31 to 1.802		arh1-2 fei1-C fei2-C vs gso1 gso2	-1.78	1.293	No	ns	-10.03 to 6.470		Col-0 vs 35S::FEI1	8.887	2.049	No	ns	-17.11 to 34.88
35S::ARH1 vs 35S::FEI1	-9.585	1.508	Yes	***	-47.69 to 28.52		35S::ARH1 vs 35S::FEI1	-11.52	2.29	Yes	***	-33.85 to 10.82		35S::ARH1 vs 35S::FEI1	-8.198	6.1	Yes	**	-16.25 to -0.1424		35S::ARH1 vs 35S::FEI1	2.671	1.94	No	ns	-5.579 to 10.92		Col-0 vs 35S::FEI2	5.811	1.432	No	ns	-18.50 to 30.13
35S::ARH1 vs 35S::FEI2	-2.934	0.4935	No	ns	-38.58 to 32.71		35S::ARH1 vs 35S::FEI2	-8.82	1.875	Yes	***	-29.71 to 12.07		35S::ARH1 vs 35S::FEI2	-5.908	4.7	No	ns	-13.44 to 1.627		35S::ARH1 vs 35S::FEI2	0.5102	0.3963	No	ns	-7.207 to 8.227		Col-0 vs kcs 7 15 20 21	22.73	5.24	No	*	-3.268 to 48.72
35S::ARH1 vs kcs 7 15 20 21	14.99	2.358	Yes	***	-23.11 to 53.09		35S::ARH1 vs kcs 7 15 20 21	14.19	2.822	Yes	***	-8.143 to 36.52		35S::ARH1 vs kcs 7 15 20 21	0.363	0.2701	No	ns	-7.693 to 8.419		35S::ARH1 vs kcs 7 15 20 21	5.015	3.644	No	ns	-3.235 to 13.27		Col-0 vs gso1 gso2	11.04	2.545	No	ns	-14.96 to 37.03
35S::ARH1 vs gso1 gso2	-1.21	0.1904	No	ns	-39.31 to 36.89		35S::ARH1 vs gso1 gso2	-5.76	1.145	Yes	***	-28.09 to 16.57		35S::ARH1 vs gso1 gso2	-5.273	3.923	No	ns	-13.33 to 2.783		35S::ARH1 vs gso1 gso2	2.508	1.822	No	ns	-5.742 to 10.76		arh1-2 fei1-C fei2-C vs 35S::ARH1	-21.88	5.044	No	*	-47.87 to 4.118
35S::FEI1 vs 35S::FEI2	6.651	1.119	Yes	***	-28.99 to 42.29		35S::FEI1 vs 35S::FEI2	2.698	0.5736	Yes	***	-18.19 to 23.59		35S::FEI1 vs 35S::FEI2	2.29	1.821	No	ns	-5.246 to 9.825		35S::FEI1 vs 35S::FEI2	-2.161	1.678	No	ns	-9.878 to 5.557		arh1-2 fei1-C fei2-C vs 35S::FEI1	-6.566	1.514	No	ns	-32.56 to 19.43
35S::FEI1 vs kcs 7 15 20 21	24.57	3.866	Yes	***	-13.53 to 62.68		35S::FEI1 vs kcs 7 15 20 21	25.71	5.112	Yes	**	3.375 to 48.04		35S::FEI1 vs kcs 7 15 20 21	8.561	6.37	Yes	**	0.5055 to 16.62		35S::FEI1 vs kcs 7 15 20 21	2.344	1.703	No	ns	-5.905 to 10.59		arh1-2 fei1-C fei2-C vs 35S::FEI2	-9.641	2.377	No	ns	-33.96 to 14.67
35S::FEI1 vs gso1 gso2	8.375	1.318	Yes	***	-29.73 to 46.48		35S::FEI1 vs gso1 gso2	5.759	1.145	Yes	***	-16.58 to 28.09		35S::FEI1 vs gso1 gso2	2.926	2.177	No	ns	-5.130 to 10.98		35S::FEI1 vs gso1 gso2	-0.1627	0.1182	No	ns	-8.413 to 8.087		arh1-2 fei1-C fei2-C vs kcs 7 15 20 21	7.274	1.677	No	ns	-18.72 to 33.27
35S::FEI2 vs kcs 7 15 20 21	17.92	3.014	Yes	***	-17.72 to 53.56		35S::FEI2 vs kcs 7 15 20 21	23.01	4.892	Yes	**	2.119 to 43.90		35S::FEI2 vs kcs 7 15 20 21	6.271	4.988	No	*	-1.264 to 13.81		35S::FEI2 vs kcs 7 15 20 21	4.505	3.499	No	ns	-3.212 to 12.22		arh1-2 fei1-C fei2-C vs gso1 gso2	-4.416	1.018	No	ns	-30.41 to 21.58
35S::FEI2 vs gso1 gso2	1.724	0.29	No	ns	-33.92 to 37.37		35S::FEI2 vs gso1 gso2	3.06	0.6506	Yes	***	-17.83 to 23.95		35S::FEI2 vs gso1 gso2	0.6358	0.5057	No	ns	-6.900 to 8.171		35S::FEI2 vs gso1 gso2	1.998	1.552	No	ns	-5.719 to 9.715		35S::ARH1 vs 35S::FEI1	15.31	3.53	No	ns	-10.68 to 41.30
kcs 7 15 20 21 vs gso1 gso2	-16.2	2.548	Yes	***	-54.30 to 21.90		kcs 7 15 20 21 vs gso1 gso2	-19.95	3.967	Yes	*	-42.28 to 2.384		kcs 7 15 20 21 vs gso1 gso2	-5.636	4.193	No	ns	-13.69 to 2.420		kcs 7 15 20 21 vs gso1 gso2	-2.507	1.822	No	ns	-10.76 to 5.743		35S::ARH1 vs 35S::FEI2	12.23	3.016	No	ns	-12.08 to 36.55
																												35S::ARH1 vs kcs 7 15 20 21	29.15	6.722	Yes	**	3.156 to 55.14
																												35S::ARH1 vs gso1 gso2	17.46	4.026	No	ns	-8.534 to 43.45
Statistical analysis of Figure 19b C16 of Fatty acids							Statistical analysis of Figure 19b C18 of Fatty acids																					35S::FEI1 vs 35S::FEI2	-3.076	0.7582	No	ns	-27.39 to 21.24
																												35S::FEI1 vs kcs 7 15 20 21	13.84	3.191	No	ns	-12.15 to 39.83
One-way analysis of variance							One-way analysis of variance																					35S::FEI1 vs gso1 gso2	2.15	0.4957	No	ns	-23.84 to 28.14
P value	< 0.0001						P value	< 0.0001																				35S::FEI2 vs kcs 7 15 20 21	16.91	4.17	No	ns	-7.400 to 41.23
P value summary	***						P value summary	***																				35S::FEI2 vs gso1 gso2	5.225	1.288	No	ns	-19.09 to 29.54
Are means signif. different? (P < 0.05)	Yes						Are means signif. different? (P < 0.05)	Yes																				kcs 7 15 20 21 vs gso1 gso2	-11.69	2.696	No	ns	-37.68 to 14.30
Number of groups	7						Number of groups	7
F	11.64						F	11.64
R squared	0.8232						R squared	0.8232
ANOVA Table	SS	df	MS				ANOVA Table	SS	df	MS
Treatment (between columns)	10770	6	1795				Treatment (between columns)	10770	6	1795
Residual (within columns)	2313	15	154.2				Residual (within columns)	2313	15	154.2
Total	13090	21					Total	13090	21
Tukey's Multiple Comparison Test	Mean Diff.	q	Significant? P < 0.01?	Summary	99% CI of diff		Tukey's Multiple Comparison Test	Mean Diff.	q	Significant? P < 0.01?	Summary	99% CI of diff
Col-0 vs arh1-2 fei1-C fei2-C	-1.412	0.1969	No	ns	-44.39 to 41.57		Col-0 vs arh1-2 fei1-C fei2-C	-1.412	0.1969	No	ns	-44.39 to 41.57
Col-0 vs 35S::ARH1	-42.51	5.929	No	*	-85.48 to 0.4695		Col-0 vs 35S::ARH1	-42.51	5.929	No	*	-85.48 to 0.4695
Col-0 vs 35S::FEI1	-54.49	7.6	Yes	**	-97.47 to -11.52		Col-0 vs 35S::FEI1	-54.49	7.6	Yes	**	-97.47 to -11.52
Col-0 vs 35S::FEI2	-50.56	7.538	Yes	**	-90.76 to -10.35		Col-0 vs 35S::FEI2	-50.56	7.538	Yes	**	-90.76 to -10.35
Col-0 vs kcs 7 15 20 21	-5.31	0.7406	No	ns	-48.29 to 37.67		Col-0 vs kcs 7 15 20 21	-5.31	0.7406	No	ns	-48.29 to 37.67
Col-0 vs gso1 gso2	-26.36	3.677	No	ns	-69.34 to 16.61		Col-0 vs gso1 gso2	-26.36	3.677	No	ns	-69.34 to 16.61
arh1-2 fei1-C fei2-C vs 35S::ARH1	-41.1	5.732	No	*	-84.07 to 1.881		arh1-2 fei1-C fei2-C vs 35S::ARH1	-41.1	5.732	No	*	-84.07 to 1.881
arh1-2 fei1-C fei2-C vs 35S::FEI1	-53.08	7.403	Yes	**	-96.06 to -10.10		arh1-2 fei1-C fei2-C vs 35S::FEI1	-53.08	7.403	Yes	**	-96.06 to -10.10
arh1-2 fei1-C fei2-C vs 35S::FEI2	-49.14	7.327	Yes	**	-89.35 to -8.943		arh1-2 fei1-C fei2-C vs 35S::FEI2	-49.14	7.327	Yes	**	-89.35 to -8.943
arh1-2 fei1-C fei2-C vs kcs 7 15 20 21	-3.898	0.5437	No	ns	-46.88 to 39.08		arh1-2 fei1-C fei2-C vs kcs 7 15 20 21	-3.898	0.5437	No	ns	-46.88 to 39.08
arh1-2 fei1-C fei2-C vs gso1 gso2	-24.95	3.48	No	ns	-67.93 to 18.03		arh1-2 fei1-C fei2-C vs gso1 gso2	-24.95	3.48	No	ns	-67.93 to 18.03
35S::ARH1 vs 35S::FEI1	-11.98	1.671	No	ns	-54.96 to 30.99		35S::ARH1 vs 35S::FEI1	-11.98	1.671	No	ns	-54.96 to 30.99
35S::ARH1 vs 35S::FEI2	-8.049	1.2	No	ns	-48.25 to 32.15		35S::ARH1 vs 35S::FEI2	-8.049	1.2	No	ns	-48.25 to 32.15
35S::ARH1 vs kcs 7 15 20 21	37.2	5.188	No	*	-5.780 to 80.17		35S::ARH1 vs kcs 7 15 20 21	37.2	5.188	No	*	-5.780 to 80.17
35S::ARH1 vs gso1 gso2	16.14	2.252	No	ns	-26.83 to 59.12		35S::ARH1 vs gso1 gso2	16.14	2.252	No	ns	-26.83 to 59.12
35S::FEI1 vs 35S::FEI2	3.936	0.5868	No	ns	-36.27 to 44.14		35S::FEI1 vs 35S::FEI2	3.936	0.5868	No	ns	-36.27 to 44.14
35S::FEI1 vs kcs 7 15 20 21	49.18	6.859	Yes	**	6.205 to 92.16		35S::FEI1 vs kcs 7 15 20 21	49.18	6.859	Yes	**	6.205 to 92.16
35S::FEI1 vs gso1 gso2	28.13	3.923	No	ns	-14.85 to 71.11		35S::FEI1 vs gso1 gso2	28.13	3.923	No	ns	-14.85 to 71.11
35S::FEI2 vs kcs 7 15 20 21	45.25	6.746	Yes	**	5.045 to 85.45		35S::FEI2 vs kcs 7 15 20 21	45.25	6.746	Yes	**	5.045 to 85.45
35S::FEI2 vs gso1 gso2	24.19	3.607	No	ns	-16.01 to 64.39		35S::FEI2 vs gso1 gso2	24.19	3.607	No	ns	-16.01 to 64.39
kcs 7 15 20 21 vs gso1 gso2	-21.05	2.936	No	ns	-64.03 to 21.92		kcs 7 15 20 21 vs gso1 gso2	-21.05	2.936	No	ns	-64.03 to 21.92

## Sheet: Figure 4e, f
Source data of Fig.4c, d Contents and compositions of root tip cuticle
	Col-0-1	Col-0-2	Col-0-3			arh1-2 fei1-C fei2-C-1	arh1-2 fei1-C fei2-C-2	arh1-2 fei1-C fei2-C-3			35S::ARH1-1	35S::ARH1-2	35S::ARH1-3			35S::FEI1-1	35S::FEI1-2	35S::FEI1-3			35S::FEI2-1	35S::FEI2-2	35S::FEI2-3			gso1 gso2-1	gso1 gso2-2	gso1 gso2-3			kcs7 kcs15 kcs20 kcs21-1	kcs7 kcs15 kcs20 kcs21-2	kcs7 kcs15 kcs20 kcs21-3
	ug/g	ug/g	ug/g			ug/g	ug/g	ug/g			ug/g	ug/g	ug/g			ug/g	ug/g	ug/g			ug/g	ug/g	ug/g			ug/g	ug/g	ug/g			ug/g	ug/g	ug/g
Dry Weight	0.0059	0.0054	0.0045			0.0072	0.0088	0.0073			0.0127	0.0065	0.0053			0.0042	0.0041	0.0042			0.003	0.0174	0.0037			0.0366	0.0289	0.0306			0.0023	0.0042	0.0023
16:0 HFA	21.082	15.9286	26.1418	21.0508	5.10667	18.4679	7.6694	12.5618	12.8997	5.40718	10.0674	22.6783	27.8038	20.1832	9.12765	7.74973	14.1026	13.8991	11.9172	3.61052	22.3173	10.228	17.3764	16.6406	6.07814	0.884582	0.503559	2.08725	1.15846	0.826607	16.933	10.7482	16.6607	14.7806	3.49483
16:0 FA	459.004	570.117	476.163	501.761	59.8162	255.86	196.765	294.739	249.121	49.3337	660.121	555.174	717.933	644.409	82.5088	806.874	785.066	793.7	795.214	10.9826	1172.87	811.245	1107.12	1030.41	192.629	68.6104	91.9799	73.2074	77.9326	12.3806	843.869	768.751	895.501	836.04	63.7364
18:2 DCA	309.275	379.392	368.601	352.423	37.7548	166.217	150.516	167.539	161.424	9.46948	523.446	653.487	569.452	582.128	65.9407	710.006	669.555	656.41	678.657	27.9333	1051.65	942.191	905.484	966.441	76.0406	93.6609	90.1314	84.456	89.4161	4.64395	699.663	671.121	696.788	689.191	15.7145
18:1 TriOH	312.566	265.536	293.567	290.556	23.6591	63.72	102.404	115.817	93.9803	27.0508	415.474	449.227	414.302	426.334	19.8343	527.106	566.514	527.31	540.31	22.6936	978.842	832.993	729.967	847.267	125.05	62.3789	56.6535	65.4009	61.4777	4.44279	633.898	557.939	621.739	604.525	40.8001
18:1 DCA	18.3714	21.7403	21.3018	20.4712	1.8316	21.9716	18.9899	13.5554	18.1723	4.26723	17.2026	17.7161	18.1817	17.7001	0.489712	23.7656	13.9894	22.0473	19.9341	5.21945	43.0136	24.2108	30.579	32.6011	9.56314	8.13941	7.83702	5.9855	7.32064	1.16611	35.0971	29.1313	34.5047	32.911	3.28671
22:0 FA	3.91708	1.16551	2.49803	2.52688	1.37601	2.10056	1.29013	1.06051	1.48373	0.546386	3.95354	3.82183	12.0824	6.61927	4.7317	27.5942	31.8446	23.5648	27.6679	4.1404	25.1014	43.4759	18.9409	29.1727	12.7641	6.13412	7.05828	9.016	7.4028	1.4715	5.26615	1.64917	3.41247	3.4426	1.80868
24:0 FA	1.11757	0.724047	1.30919	1.05027	0.298322	1.23123	0.763034	1.99466	1.32964	0.621683	2.35562	0.966625	7.33191	3.55139	3.34688	10.146	8.54536	14.0152	10.9022	2.81224	10.6207	32.2783	24.5525	22.4838	10.976	0.612757	0.520288	1.15178	0.761607	0.341045	6.47908	4.70473	1.18104	4.12162	2.69672
26:0 FA	1.15819	1.01771	1.08341	1.08644	0.0702912	1.0583	3.53478	1.08965	1.89424	1.42083	2.1697	10.0251	6.18137	6.12539	3.928	10.6547	16.4685	6.03825	11.0538	5.22658	3.10436	2.88925	0.969318	2.32098	1.1755	0.166947	0.242303	0.0791146	0.162788	0.0816736	1.47285	0.897642	2.60331	1.65793	0.867767
	1126.49	1255.62	1190.67	1190.93	64.5657	530.626	481.932	608.357	540.305	63.7662	1634.79	1713.1	1773.27	1707.05	69.437	2123.9	2106.09	2056.98	2095.66	34.6538	3307.52	2699.51	2834.99	2947.34	319.194	240.588	254.926	241.384	245.633	8.05828	2242.68	2044.95	2272.39	2186.67	123.634
16:0 FA	459.004	570.117	476.163	501.761	59.8162	255.86	196.765	294.739	249.121	49.3337	660.121	555.174	717.933	644.409	82.5088	806.874	785.066	793.7	795.214	10.9826	1172.87	811.245	1107.12	1030.41	192.629	68.6104	91.9799	73.2074	77.9326	12.3806	843.869	768.751	895.501	836.04	63.7364
22:0 FA	3.91708	1.16551	2.49803	2.52688	1.37601	2.10056	1.29013	1.06051	1.48373	0.546386	3.95354	3.82183	12.0824	6.61927	4.7317	27.5942	31.8446	23.5648	27.6679	4.1404	25.1014	43.4759	18.9409	29.1727	12.7641	6.13412	7.05828	9.016	7.4028	1.4715	5.26615	1.64917	3.41247	3.4426	1.80868
24:0 FA	1.11757	0.724047	1.30919	1.05027	0.298322	1.23123	0.763034	1.99466	1.32964	0.621683	2.35562	0.966625	7.33191	3.55139	3.34688	10.146	8.54536	14.0152	10.9022	2.81224	10.6207	32.2783	24.5525	22.4838	10.976	0.612757	0.520288	1.15178	0.761607	0.341045	6.47908	4.70473	1.18104	4.12162	2.69672
26:0 FA	1.15819	1.01771	1.08341	1.08644	0.0702912	1.0583	3.53478	1.08965	1.89424	1.42083	2.1697	10.0251	6.18137	6.12539	3.928	10.6547	16.4685	6.03825	11.0538	5.22658	3.10436	2.88925	0.969318	2.32098	1.1755	0.166947	0.242303	0.0791146	0.162788	0.0816736	1.47285	0.897642	2.60331	1.65793	0.867767
16:0 HFA	21.082	15.9286	26.1418	21.0508	5.10667	18.4679	7.6694	12.5618	12.8997	5.40718	10.0674	22.6783	27.8038	20.1832	9.12765	7.74973	14.1026	13.8991	11.9172	3.61052	22.3173	10.228	17.3764	16.6406	6.07814	0.884582	0.503559	2.08725	1.15846	0.826607	16.933	10.7482	16.6607	14.7806	3.49483
18:1 TriOH	312.566	265.536	293.567	290.556	23.6591	63.72	102.404	115.817	93.9803	27.0508	415.474	449.227	414.302	426.334	19.8343	527.106	566.514	527.31	540.31	22.6936	978.842	832.993	729.967	847.267	125.05	62.3789	56.6535	65.4009	61.4777	4.44279	633.898	557.939	621.739	604.525	40.8001
18:2 DCA	309.275	379.392	368.601	352.423	37.7548	166.217	150.516	167.539	161.424	9.46948	523.446	653.487	569.452	582.128	65.9407	710.006	669.555	656.41	678.657	27.9333	1051.65	942.191	905.484	966.441	76.0406	93.6609	90.1314	84.456	89.4161	4.64395	699.663	671.121	696.788	689.191	15.7145
18:1 DCA	18.3714	21.7403	21.3018	20.4712	1.8316	21.9716	18.9899	13.5554	18.1723	4.26723	17.2026	17.7161	18.1817	17.7001	0.489712	23.7656	13.9894	22.0473	19.9341	5.21945	43.0136	24.2108	30.579	32.6011	9.56314	8.13941	7.83702	5.9855	7.32064	1.16611	35.0971	29.1313	34.5047	32.911	3.28671
Statistical analysis of Figure 4e							Statistical analysis of Figure 4f of C 16 FA								Statistical analysis of Figure 4f of TriOH C18:1 FA							Statistical analysis of Figure 4f of C18:2 DCA								Statistical analysis of Figure 4f of C22:0 FA
One-way analysis of variance							One-way analysis of variance								One-way analysis of variance							One-way analysis of variance								One-way analysis of variance
P value	< 0.0001						P value	< 0.0001							P value	< 0.0001						P value	< 0.0001							P value	< 0.0001
P value summary	***						P value summary	***							P value summary	***						P value summary	***							P value summary	***
Are means signif. different? (P < 0.05)	Yes						Are means signif. different? (P < 0.05)	Yes							Are means signif. different? (P < 0.05)	Yes						Are means signif. different? (P < 0.05)	Yes							Are means signif. different? (P < 0.05)	Yes
Number of groups	7						Number of groups	7							Number of groups	7						Number of groups	7							Number of groups	7
F	147.2						F	44.23							F	86.4						F	164.6							F	14.32
R squared	0.9844						R squared	0.9499							R squared	0.9737						R squared	0.986							R squared	0.8599
ANOVA Table	SS	df	MS				ANOVA Table	SS	df	MS					ANOVA Table	SS	df	MS				ANOVA Table	SS	df	MS					ANOVA Table	SS	df	MS
Treatment (between columns)	16590000	6	2765000				Treatment (between columns)	2057000	6	342900					Treatment (between columns)	1446000	6	240900				Treatment (between columns)	1791000	6	298500					Treatment (between columns)	2578	6	429.7
Residual (within columns)	263000	14	18780				Residual (within columns)	108500	14	7752					Residual (within columns)	39040	14	2789				Residual (within columns)	25390	14	1813					Residual (within columns)	420.2	14	30.01
Total	16850000	20					Total	2166000	20						Total	1485000	20					Total	1816000	20						Total	2998	20
Tukey's Multiple Comparison Test	Mean Diff.	q	Significant? P < 0.01?	Summary	99% CI of diff		Tukey's Multiple Comparison Test	Mean Diff.	q	Significant? P < 0.01?	Summary	99% CI of diff			Tukey's Multiple Comparison Test	Mean Diff.	q	Significant? P < 0.01?	Summary	99% CI of diff		Tukey's Multiple Comparison Test	Mean Diff.	q	Significant? P < 0.01?	Summary	99% CI of diff			Tukey's Multiple Comparison Test	Mean Diff.	q	Significant? P < 0.01?	Summary	99% CI of diff
Col-0 vs arh1-2 fei1-C fei2-C	650.6	8.222	Yes	***	169.1 to 1132		Col-0 vs arh1-2 fei1-C fei2-C	252.6	4.97	No	*	-56.67 to 562.0			Col-0 vs arh1-2 fei1-C fei2-C	196.6	6.447	Yes	**	11.05 to 382.1		Col-0 vs arh1-2 fei1-C fei2-C	191	7.769	Yes	**	41.39 to 340.6			Col-0 vs arh1-2 fei1-C fei2-C	1.043	0.3298	No	ns	-18.20 to 20.29
Col-0 vs 35S::ARH1	-516.1	6.523	Yes	**	-997.6 to -34.62		Col-0 vs 35S::ARH1	-142.6	2.806	No	ns	-452.0 to 166.7			Col-0 vs 35S::ARH1	-135.8	4.453	No	ns	-321.3 to 49.75		Col-0 vs 35S::ARH1	-229.7	9.343	Yes	***	-379.3 to -80.10			Col-0 vs 35S::ARH1	-4.092	1.294	No	ns	-23.34 to 15.15
Col-0 vs 35S::FEI1	-904.7	11.43	Yes	***	-1386 to -423.2		Col-0 vs 35S::FEI1	-293.5	5.773	No	*	-602.8 to 15.86			Col-0 vs 35S::FEI1	-249.8	8.191	Yes	***	-435.3 to -64.22		Col-0 vs 35S::FEI1	-326.2	13.27	Yes	***	-475.8 to -176.6			Col-0 vs 35S::FEI1	-25.14	7.949	Yes	***	-44.39 to -5.895
Col-0 vs 35S::FEI2	-1756	22.2	Yes	***	-2238 to -1275		Col-0 vs 35S::FEI2	-528.7	10.4	Yes	***	-838.0 to -219.3			Col-0 vs 35S::FEI2	-556.7	18.26	Yes	***	-742.2 to -371.2		Col-0 vs 35S::FEI2	-614	24.97	Yes	***	-763.6 to -464.4			Col-0 vs 35S::FEI2	-26.65	8.424	Yes	***	-45.89 to -7.400
Col-0 vs kcs 7 15 20 21	-995.7	12.58	Yes	***	-1477 to -514.2		Col-0 vs kcs 7 15 20 21	-334.3	6.576	Yes	**	-643.6 to -24.97			Col-0 vs kcs 7 15 20 21	-314	10.3	Yes	***	-499.5 to -128.4		Col-0 vs kcs 7 15 20 21	-336.8	13.7	Yes	***	-486.4 to -187.2			Col-0 vs kcs 7 15 20 21	-0.9157	0.2895	No	ns	-20.16 to 18.33
Col-0 vs gso1 gso2	945.3	11.95	Yes	***	463.8 to 1427		Col-0 vs gso1 gso2	423.8	8.338	Yes	***	114.5 to 733.1			Col-0 vs gso1 gso2	229.1	7.513	Yes	**	43.55 to 414.6		Col-0 vs gso1 gso2	263	10.7	Yes	***	113.4 to 412.6			Col-0 vs gso1 gso2	-4.876	1.542	No	ns	-24.12 to 14.37
arh1-2 fei1-C fei2-C vs 35S::ARH1	-1167	14.74	Yes	***	-1648 to -685.2		arh1-2 fei1-C fei2-C vs 35S::ARH1	-395.3	7.776	Yes	**	-704.6 to -85.98			arh1-2 fei1-C fei2-C vs 35S::ARH1	-332.4	10.9	Yes	***	-517.9 to -146.8		arh1-2 fei1-C fei2-C vs 35S::ARH1	-420.7	17.11	Yes	***	-570.3 to -271.1			arh1-2 fei1-C fei2-C vs 35S::ARH1	-5.136	1.624	No	ns	-24.38 to 14.11
arh1-2 fei1-C fei2-C vs 35S::FEI1	-1555	19.66	Yes	***	-2037 to -1074		arh1-2 fei1-C fei2-C vs 35S::FEI1	-546.1	10.74	Yes	***	-855.4 to -236.8			arh1-2 fei1-C fei2-C vs 35S::FEI1	-446.3	14.64	Yes	***	-631.9 to -260.8		arh1-2 fei1-C fei2-C vs 35S::FEI1	-517.2	21.04	Yes	***	-666.8 to -367.6			arh1-2 fei1-C fei2-C vs 35S::FEI1	-26.18	8.279	Yes	***	-45.43 to -6.938
arh1-2 fei1-C fei2-C vs 35S::FEI2	-2407	30.42	Yes	***	-2889 to -1926		arh1-2 fei1-C fei2-C vs 35S::FEI2	-781.3	15.37	Yes	***	-1091 to -472.0			arh1-2 fei1-C fei2-C vs 35S::FEI2	-753.3	24.71	Yes	***	-938.8 to -567.8		arh1-2 fei1-C fei2-C vs 35S::FEI2	-805	32.74	Yes	***	-954.6 to -655.4			arh1-2 fei1-C fei2-C vs 35S::FEI2	-27.69	8.754	Yes	***	-46.94 to -8.443
arh1-2 fei1-C fei2-C vs kcs 7 15 20 21	-1646	20.81	Yes	***	-2128 to -1165		arh1-2 fei1-C fei2-C vs kcs 7 15 20 21	-586.9	11.55	Yes	***	-896.2 to -277.6			arh1-2 fei1-C fei2-C vs kcs 7 15 20 21	-510.5	16.74	Yes	***	-696.1 to -325.0		arh1-2 fei1-C fei2-C vs kcs 7 15 20 21	-527.8	21.47	Yes	***	-677.4 to -378.2			arh1-2 fei1-C fei2-C vs kcs 7 15 20 21	-1.959	0.6193	No	ns	-21.21 to 17.29
arh1-2 fei1-C fei2-C vs gso1 gso2	294.7	3.724	No	ns	-186.8 to 776.2		arh1-2 fei1-C fei2-C vs gso1 gso2	171.2	3.368	No	ns	-138.1 to 480.5			arh1-2 fei1-C fei2-C vs gso1 gso2	32.5	1.066	No	ns	-153.0 to 218.0		arh1-2 fei1-C fei2-C vs gso1 gso2	72.01	2.929	No	ns	-77.60 to 221.6			arh1-2 fei1-C fei2-C vs gso1 gso2	-5.919	1.871	No	ns	-25.17 to 13.33
35S::ARH1 vs 35S::FEI1	-388.6	4.911	No	*	-870.1 to 92.90		35S::ARH1 vs 35S::FEI1	-150.8	2.967	No	ns	-460.1 to 158.5			35S::ARH1 vs 35S::FEI1	-114	3.738	No	ns	-299.5 to 71.55		35S::ARH1 vs 35S::FEI1	-96.53	3.926	No	ns	-246.1 to 53.08			35S::ARH1 vs 35S::FEI1	-21.05	6.655	Yes	**	-40.29 to -1.802
35S::ARH1 vs 35S::FEI2	-1240	15.67	Yes	***	-1722 to -758.8		35S::ARH1 vs 35S::FEI2	-386	7.594	Yes	**	-695.3 to -76.69			35S::ARH1 vs 35S::FEI2	-420.9	13.81	Yes	***	-606.5 to -235.4		35S::ARH1 vs 35S::FEI2	-384.3	15.63	Yes	***	-533.9 to -234.7			35S::ARH1 vs 35S::FEI2	-22.55	7.131	Yes	**	-41.80 to -3.307
35S::ARH1 vs kcs 7 15 20 21	-479.6	6.061	No	*	-961.1 to 1.883		35S::ARH1 vs kcs 7 15 20 21	-191.6	3.77	No	ns	-500.9 to 117.7			35S::ARH1 vs kcs 7 15 20 21	-178.2	5.844	No	*	-363.7 to 7.338		35S::ARH1 vs kcs 7 15 20 21	-107.1	4.355	No	ns	-256.7 to 42.55			35S::ARH1 vs kcs 7 15 20 21	3.177	1.004	No	ns	-16.07 to 22.42
35S::ARH1 vs gso1 gso2	1461	18.47	Yes	***	979.9 to 1943		35S::ARH1 vs gso1 gso2	566.5	11.14	Yes	***	257.2 to 875.8			35S::ARH1 vs gso1 gso2	364.9	11.97	Yes	***	179.3 to 550.4		35S::ARH1 vs gso1 gso2	492.7	20.04	Yes	***	343.1 to 642.3			35S::ARH1 vs gso1 gso2	-0.7835	0.2477	No	ns	-20.03 to 18.46
35S::FEI1 vs 35S::FEI2	-851.7	10.76	Yes	***	-1333 to -370.2		35S::FEI1 vs 35S::FEI2	-235.2	4.627	No	ns	-544.5 to 74.12			35S::FEI1 vs 35S::FEI2	-307	10.07	Yes	***	-492.5 to -121.4		35S::FEI1 vs 35S::FEI2	-287.8	11.71	Yes	***	-437.4 to -138.2			35S::FEI1 vs 35S::FEI2	-1.505	0.4758	No	ns	-20.75 to 17.74
35S::FEI1 vs kcs 7 15 20 21	-91.02	1.15	No	ns	-572.5 to 390.5		35S::FEI1 vs kcs 7 15 20 21	-40.83	0.8032	No	ns	-350.1 to 268.5			35S::FEI1 vs kcs 7 15 20 21	-64.22	2.106	No	ns	-249.7 to 121.3		35S::FEI1 vs kcs 7 15 20 21	-10.53	0.4284	No	ns	-160.1 to 139.1			35S::FEI1 vs kcs 7 15 20 21	24.23	7.659	Yes	**	4.979 to 43.47
35S::FEI1 vs gso1 gso2	1850	23.38	Yes	***	1369 to 2332		35S::FEI1 vs gso1 gso2	717.3	14.11	Yes	***	408.0 to 1027			35S::FEI1 vs gso1 gso2	478.8	15.7	Yes	***	293.3 to 664.4		35S::FEI1 vs gso1 gso2	589.2	23.97	Yes	***	439.6 to 738.8			35S::FEI1 vs gso1 gso2	20.27	6.407	Yes	**	1.019 to 39.51
35S::FEI2 vs kcs 7 15 20 21	760.7	9.613	Yes	***	279.2 to 1242		35S::FEI2 vs kcs 7 15 20 21	194.4	3.824	No	ns	-114.9 to 503.7			35S::FEI2 vs kcs 7 15 20 21	242.7	7.961	Yes	***	57.21 to 428.3		35S::FEI2 vs kcs 7 15 20 21	277.3	11.28	Yes	***	127.6 to 426.9			35S::FEI2 vs kcs 7 15 20 21	25.73	8.135	Yes	***	6.484 to 44.98
35S::FEI2 vs gso1 gso2	2702	34.14	Yes	***	2220 to 3183		35S::FEI2 vs gso1 gso2	952.5	18.74	Yes	***	643.2 to 1262			35S::FEI2 vs gso1 gso2	785.8	25.77	Yes	***	600.3 to 971.3		35S::FEI2 vs gso1 gso2	877	35.67	Yes	***	727.4 to 1027			35S::FEI2 vs gso1 gso2	21.77	6.883	Yes	**	2.524 to 41.02
kcs 7 15 20 21 vs gso1 gso2	1941	24.53	Yes	***	1460 to 2423		kcs 7 15 20 21 vs gso1 gso2	758.1	14.91	Yes	***	448.8 to 1067			kcs 7 15 20 21 vs gso1 gso2	543	17.81	Yes	***	357.5 to 728.6		kcs 7 15 20 21 vs gso1 gso2	599.8	24.39	Yes	***	450.2 to 749.4			kcs 7 15 20 21 vs gso1 gso2	-3.96	1.252	No	ns	-23.21 to 15.29
Statistical analysis of Figure 4f of C24:0 FA							Statistical analysis of Figure 4f of C26:0 FA								Statistical analysis of Figure 4f of C16:0 HFA							Statistical analysis of Figure 4f of C18:0 DCA
One-way analysis of variance							One-way analysis of variance								One-way analysis of variance							One-way analysis of variance
P value	0.0004						P value	0.0018							P value	0.0086						P value	0.0001
P value summary	***						P value summary	**							P value summary	**						P value summary	***
Are means signif. different? (P < 0.05)	Yes						Are means signif. different? (P < 0.05)	Yes							Are means signif. different? (P < 0.05)	Yes						Are means signif. different? (P < 0.05)	Yes
Number of groups	7						Number of groups	7							Number of groups	7						Number of groups	7
F	8.981						F	6.586							F	4.619						F	11.08
R squared	0.7938						R squared	0.7384							R squared	0.6644						R squared	0.826
ANOVA Table	SS	df	MS				ANOVA Table	SS	df	MS					ANOVA Table	SS	df	MS				ANOVA Table	SS	df	MS
Treatment (between columns)	1135	6	189.2				Treatment (between columns)	264.8	6	44.14					Treatment (between columns)	797.8	6	133				Treatment (between columns)	1450	6	241.6
Residual (within columns)	294.9	14	21.06				Residual (within columns)	93.82	14	6.702					Residual (within columns)	403	14	28.79				Residual (within columns)	305.3	14	21.81
Total	1430	20					Total	358.6	20						Total	1201	20					Total	1755	20
Tukey's Multiple Comparison Test	Mean Diff.	q	Significant? P < 0.01?	Summary	99% CI of diff		Tukey's Multiple Comparison Test	Mean Diff.	q	Significant? P < 0.01?	Summary	99% CI of diff			Tukey's Multiple Comparison Test	Mean Diff.	q	Significant? P < 0.01?	Summary	99% CI of diff		Tukey's Multiple Comparison Test	Mean Diff.	q	Significant? P < 0.01?	Summary	99% CI of diff
Col-0 vs arh1-2 fei1-C fei2-C	-0.2794	0.1054	No	ns	-16.40 to 15.84		Col-0 vs arh1-2 fei1-C fei2-C	-0.8078	0.5405	No	ns	-9.903 to 8.287			Col-0 vs arh1-2 fei1-C fei2-C	8.151	2.631	No	ns	-10.70 to 27.00		Col-0 vs 247	2.299	0.8526	No	ns	-14.11 to 18.71
Col-0 vs 35S::ARH1	-2.501	0.9439	No	ns	-18.62 to 13.62		Col-0 vs 35S::ARH1	-5.039	3.371	No	ns	-14.13 to 4.056			Col-0 vs 35S::ARH1	0.8676	0.2801	No	ns	-17.98 to 19.72		Col-0 vs 35S::ARH1	2.771	1.028	No	ns	-13.64 to 19.18
Col-0 vs 35S::FEI1	-9.852	3.718	No	ns	-25.98 to 6.272		Col-0 vs 35S::FEI1	-9.967	6.669	Yes	**	-19.06 to -0.8726			Col-0 vs 35S::FEI1	9.134	2.949	No	ns	-9.716 to 27.98		Col-0 vs 35S::FEI1	0.5371	0.1992	No	ns	-15.87 to 16.94
Col-0 vs 35S::FEI2	-21.43	8.089	Yes	***	-37.56 to -5.310		Col-0 vs 35S::FEI2	-1.235	0.826	No	ns	-10.33 to 7.860			Col-0 vs 35S::FEI2	4.41	1.424	No	ns	-14.44 to 23.26		Col-0 vs 35S::FEI2	-12.13	4.499	No	ns	-28.54 to 4.277
Col-0 vs kcs 7 15 20 21	-3.071	1.159	No	ns	-19.20 to 13.05		Col-0 vs kcs 7 15 20 21	-0.5715	0.3824	No	ns	-9.666 to 8.523			Col-0 vs kcs 7 15 20 21	6.27	2.024	No	ns	-12.58 to 25.12		Col-0 vs kcs 7 15 20 21	-12.44	4.614	No	ns	-28.85 to 3.967
Col-0 vs gso1 gso2	0.2887	0.1089	No	ns	-15.84 to 16.41		Col-0 vs gso1 gso2	0.9236	0.618	No	ns	-8.171 to 10.02			Col-0 vs gso1 gso2	19.89	6.422	Yes	**	1.043 to 38.74		Col-0 vs gso1 gso2	13.15	4.877	No	*	-3.256 to 29.56
arh1-2 fei1-C fei2-C vs 35S::ARH1	-2.222	0.8385	No	ns	-18.35 to 13.90		arh1-2 fei1-C fei2-C vs 35S::ARH1	-4.231	2.831	No	ns	-13.33 to 4.864			arh1-2 fei1-C fei2-C vs 35S::ARH1	-7.283	2.351	No	ns	-26.13 to 11.57		247 vs 35S::ARH1	0.4721	0.1751	No	ns	-15.93 to 16.88
arh1-2 fei1-C fei2-C vs 35S::FEI1	-9.573	3.613	No	ns	-25.70 to 6.551		arh1-2 fei1-C fei2-C vs 35S::FEI1	-9.16	6.128	Yes	**	-18.25 to -0.06484			arh1-2 fei1-C fei2-C vs 35S::FEI1	0.9826	0.3172	No	ns	-17.87 to 19.83		247 vs 35S::FEI1	-1.762	0.6534	No	ns	-18.17 to 14.64
arh1-2 fei1-C fei2-C vs 35S::FEI2	-21.15	7.983	Yes	***	-37.28 to -5.030		arh1-2 fei1-C fei2-C vs 35S::FEI2	-0.4267	0.2855	No	ns	-9.521 to 8.668			arh1-2 fei1-C fei2-C vs 35S::FEI2	-3.741	1.208	No	ns	-22.59 to 15.11		247 vs 35S::FEI2	-14.43	5.351	No	*	-30.84 to 1.978
arh1-2 fei1-C fei2-C vs kcs 7 15 20 21	-2.792	1.054	No	ns	-18.92 to 13.33		arh1-2 fei1-C fei2-C vs kcs 7 15 20 21	0.2363	0.1581	No	ns	-8.858 to 9.331			arh1-2 fei1-C fei2-C vs kcs 7 15 20 21	-1.881	0.6072	No	ns	-20.73 to 16.97		247 vs kcs 7 15 20 21	-14.74	5.466	No	*	-31.15 to 1.668
arh1-2 fei1-C fei2-C vs gso1 gso2	0.568	0.2144	No	ns	-15.56 to 16.69		arh1-2 fei1-C fei2-C vs gso1 gso2	1.731	1.158	No	ns	-7.363 to 10.83			arh1-2 fei1-C fei2-C vs gso1 gso2	11.74	3.79	No	ns	-7.108 to 30.59		247 vs gso1 gso2	10.85	4.025	No	ns	-5.555 to 27.26
35S::ARH1 vs 35S::FEI1	-7.351	2.774	No	ns	-23.47 to 8.773		35S::ARH1 vs 35S::FEI1	-4.928	3.297	No	ns	-14.02 to 4.166			35S::ARH1 vs 35S::FEI1	8.266	2.668	No	ns	-10.58 to 27.12		35S::ARH1 vs 35S::FEI1	-2.234	0.8286	No	ns	-18.64 to 14.17
35S::ARH1 vs 35S::FEI2	-18.93	7.145	Yes	**	-35.06 to -2.809		35S::ARH1 vs 35S::FEI2	3.804	2.545	No	ns	-5.290 to 12.90			35S::ARH1 vs 35S::FEI2	3.543	1.144	No	ns	-15.31 to 22.39		35S::ARH1 vs 35S::FEI2	-14.9	5.527	No	*	-31.31 to 1.506
35S::ARH1 vs kcs 7 15 20 21	-0.5702	0.2152	No	ns	-16.69 to 15.55		35S::ARH1 vs kcs 7 15 20 21	4.467	2.989	No	ns	-4.627 to 13.56			35S::ARH1 vs kcs 7 15 20 21	5.403	1.744	No	ns	-13.45 to 24.25		35S::ARH1 vs kcs 7 15 20 21	-15.21	5.642	No	*	-31.62 to 1.196
35S::ARH1 vs gso1 gso2	2.79	1.053	No	ns	-13.33 to 18.91		35S::ARH1 vs gso1 gso2	5.963	3.989	No	ns	-3.132 to 15.06			35S::ARH1 vs gso1 gso2	19.02	6.142	Yes	**	0.1754 to 37.87		35S::ARH1 vs gso1 gso2	10.38	3.85	No	ns	-6.027 to 26.79
35S::FEI1 vs 35S::FEI2	-11.58	4.371	No	ns	-27.71 to 4.542		35S::FEI1 vs 35S::FEI2	8.733	5.843	No	*	-0.3619 to 17.83			35S::FEI1 vs 35S::FEI2	-4.723	1.525	No	ns	-23.57 to 14.13		35S::FEI1 vs 35S::FEI2	-12.67	4.698	No	ns	-29.07 to 3.740
35S::FEI1 vs kcs 7 15 20 21	6.781	2.559	No	ns	-9.343 to 22.90		35S::FEI1 vs kcs 7 15 20 21	9.396	6.286	Yes	**	0.3011 to 18.49			35S::FEI1 vs kcs 7 15 20 21	-2.863	0.9244	No	ns	-21.71 to 15.99		35S::FEI1 vs kcs 7 15 20 21	-12.98	4.813	No	ns	-29.38 to 3.430
35S::FEI1 vs gso1 gso2	10.14	3.827	No	ns	-5.983 to 26.26		35S::FEI1 vs gso1 gso2	10.89	7.287	Yes	**	1.796 to 19.99			35S::FEI1 vs gso1 gso2	10.76	3.473	No	ns	-8.091 to 29.61		35S::FEI1 vs gso1 gso2	12.61	4.678	No	ns	-3.793 to 29.02
35S::FEI2 vs kcs 7 15 20 21	18.36	6.93	Yes	**	2.238 to 34.49		35S::FEI2 vs kcs 7 15 20 21	0.663	0.4436	No	ns	-8.432 to 9.758			35S::FEI2 vs kcs 7 15 20 21	1.86	0.6004	No	ns	-16.99 to 20.71		35S::FEI2 vs kcs 7 15 20 21	-0.3099	0.1149	No	ns	-16.72 to 16.10
35S::FEI2 vs gso1 gso2	21.72	8.198	Yes	***	5.598 to 37.85		35S::FEI2 vs gso1 gso2	2.158	1.444	No	ns	-6.937 to 11.25			35S::FEI2 vs gso1 gso2	15.48	4.998	No	*	-3.367 to 34.33		35S::FEI2 vs gso1 gso2	25.28	9.376	Yes	***	8.874 to 41.69
kcs 7 15 20 21 vs gso1 gso2	3.36	1.268	No	ns	-12.76 to 19.48		kcs 7 15 20 21 vs gso1 gso2	1.495	1	No	ns	-7.600 to 10.59			kcs 7 15 20 21 vs gso1 gso2	13.62	4.398	No	ns	-5.227 to 32.47		kcs 7 15 20 21 vs gso1 gso2	25.59	9.491	Yes	***	9.184 to 42.00

## Sheet: Figure 5a
Source data of Fig. 5a RNA-seq data
Gene ID	Gene Symbol	Col-0_mean Read Count	arh1-2 fei1-C fei2-C_mean Read Count	log2 (arh1-2 fei1-C fei2-C / Col-0)	Pvalue(arh1-2 fei1-C fei2-C / Col-0)	Qvalue (arh1-2 fei1-C fei2-C / Col-0)	Col-0 mean TPM	arh1-2 fei1-C fei2-C mean TPM	GeneBank Desc
28717397	'AT1G64795'	0	230.56	8.8631	5.60888e-46	7.23546e-44	0	102.17	hypothetical protein
28720825	'AT5G06645'	0	172.43	8.44397	1.83241e-36	1.78095e-34	0	20.45	gibberellin-regulated-like protein
835026	'AT5G49640'	0	153.19	7.55959	2.47671e-35	2.36398e-33	0.09	16.35	hypothetical protein
827540	'AT4G18150'	0	64	7.0141	2.91965e-16	1.33645e-14	0	1.75	Serine/Threonine-kinase, putative (DUF1296)
828298	AT4G22090'	0	33.35	6.07372	1.79141e-09	4.5178e-08	0	1.98	Pectin lyase-like superfamily protein
839831	'AT1G29540'	0	27.79	5.8106	3.82918e-08	8.04582e-07	0	2.63	LOW protein: protein BOBBER-like protein
832111	'AT5G19890'	7	330	5.57307	5.6534e-80	1.41568e-77	0.35	16.8	Peroxidase superfamily protein
834775	'ADR1-L3'	0	19	5.26203	5.95712e-06	8.67286e-05	0	0.7	ADR1-like 3
819599	'AT3G04440'	0	18.08	5.19043	1.02792e-05	0.000142536	0	0.66	Plasma-membrane choline transporter family protein
834773	'AT5G47260'	0	18	5.18403	1.07805e-05	0.000149147	0	0.43	putative disease resistance protein
824805	'RR17'	0	18	5.18403	1.07805e-05	0.000149147	0	2.26	response regulator 17
838983	'BCA3'	2.28	75.83	5.06977	2.05267e-19	1.12897e-17	0.12	4.08	beta carbonic anhydrase 3
842559	'AT1G62620'	0	16.53	5.06112	2.59919e-05	0.00032678	0	0.71	Flavin-binding monooxygenase family protein
827593	'AT4G18596'	0	16.31	5.04179	2.96765e-05	0.000368533	0	0.39	Pollen Ole e 1 allergen and extensin family protein
817995	'AT2G34330'	0	15.75	4.99138	4.16316e-05	0.000500073	0	1.3	LOW protein: protein BOBBER-like protein
825271	'AT3G60990'	1.38	33.31	4.60732	4.10352e-09	9.88048e-08	0.16	3.82	glycosyltransferase family protein (DUF23)
818952	'TI1'	3	69	4.53767	3.28293e-17	1.57736e-15	0.28	6.53	trypsin inhibitor protein 1
816190	'AT2G16890'	1	18	4.18403	2.39984e-05	0.000305232	0.04	0.71	UDP-Glycosyltransferase superfamily protein
828186	'STS'	1	18	4.18403	2.39984e-05	0.000305232	0.02	0.41	stachyose synthase
831388	'AT5G15360'	2	35	4.14339	4.25087e-09	1.01777e-07	0.19	3.31	transmembrane protein
834335	'AT5G43175'	2	24	3.59907	3.43128e-06	5.22798e-05	0.17	2.12	basic helix-loop-helix (bHLH) DNA-binding superfamily protein
842442	'AT1G61480'	1.98	20.31	3.37272	3.14345e-05	0.000387875	0.05	0.49	S-locus lectin protein kinase family protein
826973	'HAK5'	29	290	3.33603	2.91847e-55	4.56762e-53	0.73	7.39	high affinity K+ transporter 5
821902	'ERF1'	2	20	3.33603	3.92164e-05	0.000473198	0.14	1.43	ethylene response factor 1
826860	'EARLI1'	161	1562	3.29237	5.9464e-286	8.43794e-283	12.16	119.42	Bifunctional inhibitor/lipid-transfer protein/seed storage 2S albumin superfamily protein
28721158	'AT5G14895'	2	19	3.26203	7.19925e-05	0.000817695	0.14	1.3	NHL domain protein
840356	'CYP94D1'	9	85	3.25357	5.00175e-17	2.36058e-15	0.38	3.6	cytochrome P450, family 94, subfamily D, polypeptide 1
817449	'AT2G29000'	5	43	3.11844	4.83503e-09	1.14603e-07	0.13	1.12	Leucine-rich repeat protein kinase family protein
831234	'AT5G02760'	19.01	160.04	3.08771	2.60466e-29	2.12415e-27	0.85	7.22	Protein phosphatase 2C family protein
6240354	'AT3G05858'	3	22	2.88857	5.45185e-05	0.000638649	0.34	2.55	hypothetical protein
832080	'SULTR3;5'	11	78	2.84007	4.92801e-14	1.94968e-12	0.32	2.27	sulfate transporter 3;5
836532	'AT5G64110'	33	222	2.76412	4.86711e-36	4.70893e-34	1.59	10.8	Peroxidase superfamily protein
841381	'AT1G49570'	171	1123	2.72939	1.4337e-172	8.47674e-170	7.8	51.81	Peroxidase superfamily protein
829006	'XTH26'	106	626	2.5762	2.57337e-91	7.20714e-89	6.23	37.25	xyloglucan endotransglucosylase/hydrolase 26
828075	'AT4G01390'	5	29	2.55016	1.44228e-05	0.000193683	0.37	2.18	TRAF-like family protein
818884	'PDF1'	12	69	2.53767	2.52362e-11	7.80745e-10	0.59	3.44	protodermal factor 1
829876	'AT4G37220'	11	63	2.53195	1.92446e-10	5.43263e-09	0.9	5.19	Cold acclimation protein WCOR413 family
828732	'MIOX4'	24	126	2.40642	2.20219e-18	1.13771e-16	1.25	6.55	myo-inositol oxygenase 4
816574	'FLA6'	161	820	2.36267	5.63325e-108	1.99839e-105	11.16	57.53	FASCICLIN-like arabinogalactan 6
832696	'AT5G26270'	121	584	2.28506	1.70598e-74	3.74348e-72	8.63	41.66	transmembrane protein
840353	'AT1G34510'	196	891.95	2.20021	9.31763e-108	3.25124e-105	10.85	49.98	Peroxidase superfamily protein
829588	'AT4G34380'	20	91	2.19997	1.88356e-12	6.43526e-11	0.63	2.89	Transducin/WD40 repeat-like superfamily protein
823642	'AT3G45070'	139.01	615.76	2.16128	2.2437e-73	4.72843e-71	9.09	40.61	P-loop containing nucleoside triphosphate hydrolases superfamily protein
842299	'UMAMIT35'	28	112	2.0141	1.49772e-13	5.66233e-12	1.3	5.28	Nodulin MtN21 /EamA-like transporter family protein
827762	'AT4G20160'	20	80	2.0141	4.28003e-10	1.16945e-08	0.36	1.45	golgin family A protein
830610	'ATS3'	12	47	1.98373	2.156e-06	3.41956e-05	0.83	3.29	embryo-specific protein 3
823652	'AT3G45160'	50	195	1.97758	5.88043e-22	3.73627e-20	4.71	18.6	Putative membrane lipoprotein
837704	'CYP77B1'	10	39	1.97758	1.65202e-05	0.000219086	0.35	1.38	cytochrome P450, family 77, subfamily B, polypeptide 1
834057	'AT5G40590'	83	318	1.95195	3.33129e-34	3.06954e-32	5.17	20.05	Cysteine/Histidine-rich C1 domain family protein
818172	'LOG2'	9	34	1.93164	7.50219e-05	0.000848481	0.72	2.59	Putative lysine decarboxylase family protein
821508	'BCAT4'	99	369.98	1.91605	1.3588e-38	1.4461e-36	4.7	17.77	branched-chain aminotransferase4
837742	'AT1G11920'	20	74	1.90163	7.42488e-09	1.70668e-07	1.06	3.97	Pectin lyase-like superfamily protein
821227	'GSTF11'	10.43	37.34	1.85409	5.41412e-05	0.000634579	0.78	2.84	glutathione S-transferase F11
825649	'AT4G00130'	12.73	45.51	1.85205	8.44843e-06	0.000119089	1.01	3.67	DNA-binding storekeeper protein-related transcriptional regulator
830551	'AT5G06630'	1137.18	4025.15	1.83769	0	0	50.62	181.34	proline-rich extensin-like family protein
819937	'AGD11'	27	95	1.82907	1.77167e-10	5.02131e-09	2.43	8.67	ARF-GAP domain 11
832311	'FAR1'	21.91	77	1.82737	9.45892e-09	2.15099e-07	0.79	2.8	fatty acid reductase 1
818012	'CYP710A2'	12	41	1.78669	3.718e-05	0.000452992	0.4	1.38	cytochrome P450, family 710, subfamily A, polypeptide 2
843115	'AT1G67870'	140	478	1.78569	5.26025e-45	6.39796e-43	7.34	25.35	glycine-rich protein
828064	ATPMEPCRB'	42	142	1.77153	2.34023e-14	9.48796e-13	1.45	4.96	Plant invertase/pectin methylesterase inhibitor superfamily
819046	'AT2G44390'	13.99	45.98	1.73071	1.93694e-05	0.000252312	1.6	5.33	Cysteine/Histidine-rich C1 domain family protein
814882	'UPS2'	14	46	1.73031	1.93493e-05	0.000252204	0.64	2.08	ureide permease 2
832365	'MAM1'	241.99	785	1.71185	1.07075e-68	2.09092e-66	9.55	31.34	methylthioalkylmalate synthase 1
837753	'AT1G12010'	288	926	1.69905	7.16844e-80	1.77419e-77	14.51	47.21	2-oxoglutarate (2OG) and Fe(II)-dependent oxygenase superfamily protein
826770	'OSM34'	165	529	1.6949	2.96053e-46	3.84237e-44	10.24	33.24	osmotin 34
843804	'MYB31'	15	48	1.69218	1.73695e-05	0.000229348	0.61	2.01	myb domain protein 31
841938	'PRP1'	1749	5579	1.68758	0	0	87.92	283.81	proline-rich protein 1
835481	'HB52'	43	136	1.6753	6.94246e-13	2.46695e-11	3.06	9.8	homeobox protein 52
820929	'EBP'	259	815	1.66795	9.51978e-69	1.87619e-66	13.71	43.67	ethylene-responsive element binding protein
834870	'AT5G48175'	35	110	1.66618	1.25266e-10	3.59824e-09	1.78	5.66	transmembrane protein
842658	'AT1G63530'	21	66	1.66618	6.26609e-07	1.08788e-05	0.78	2.38	hypothetical protein
821089	'AT3G01730'	39	122	1.65944	1.4275e-11	4.51476e-10	5.24	16.6	transmembrane protein
818435	'LTP2'	26	81	1.65351	4.01546e-08	8.40404e-07	1.63	5.13	lipid transfer protein 2
836533	'AT5G64120'	3706	11345	1.62822	0	0	190.76	590.98	Peroxidase superfamily protein
832677	'AT5G26080'	36	110	1.62554	2.61133e-10	7.25617e-09	3.83	11.85	proline-rich family protein
821270	'WRKY45'	113	338	1.5948	8.51599e-28	6.59138e-26	5.74	17.38	WRKY DNA-binding protein 45
817037	'EXT6'	3261.89	9505.13	1.5571	0	0	119.47	352.78	Proline-rich extensin-like family protein
842665	'AT1G63600'	20	58	1.55016	9.24673e-06	0.00012957	1.14	3.36	Receptor-like protein kinase-related family protein
819014	'ARL'	205	591	1.54164	3.94944e-45	4.83126e-43	11.02	32.15	ARGOS-like protein
838061	'AT1G14960'	251	719	1.53241	4.67975e-54	6.91726e-52	22.51	65.27	Polyketide cyclase/dehydrase and lipid transport superfamily protein
837675	'AT1G11330'	27	77	1.526	4.40711e-07	7.88944e-06	0.64	1.77	S-locus lectin protein kinase family protein
826960	'TPS13'	62.98	178.83	1.51973	1.67442e-14	6.90697e-13	2.54	7.31	terpenoid synthase 13
837108	'AT1G05990'	37	105	1.5189	4.16624e-09	9.99757e-08	3.31	9.51	EF hand calcium-binding protein family
826427	'CNGC13'	17	48	1.5116	7.50117e-05	0.000848816	0.43	1.24	cyclic nucleotide-gated channel 13
839107	'AT1G25240'	65	182	1.49953	1.78751e-14	7.345e-13	3.4	9.6	ENTH/VHS/GAT family protein
833886	'AT5G38940'	504	1405	1.49318	4.99792e-100	1.56442e-97	38.42	108.24	RmlC-like cupins superfamily protein
830088	'CAD9'	19	52	1.46662	5.57465e-05	0.000651959	0.99	2.63	cinnamyl alcohol dehydrogenase 9
837709	'AT1G11655'	22	60	1.46156	1.57509e-05	0.000209799	2.51	6.92	hypothetical protein
6240388	'AT1G01453'	96	261	1.45705	2.58838e-19	1.40545e-17	5.04	13.57	late embryogenesis abundant hydroxyproline-rich glycoprotein family protein
840354	'AT1G34520'	19.11	51.95	1.4569	6.11713e-05	0.000706857	1.24	3.41	MBOAT (membrane bound O-acyl transferase) family protein
828528	'AT4G24265'	19	51	1.4386	8.35428e-05	0.000934916	2.26	6.02	homeobox protein
829730	'SEN1'	201	534	1.42375	1.42682e-36	1.40602e-34	14.34	38.85	Rhodanese/Cell cycle control phosphatase superfamily protein
827712	'IRT2'	280	743	1.42204	4.08986e-50	5.68971e-48	14.69	39.72	iron regulated transporter 2
843853	'AT1G75160'	36	95	1.41403	1.15771e-07	2.27324e-06	1.63	4.36	DUF620 family protein (DUF620)
827113	'GLP9'	47	123	1.40203	2.07282e-09	5.20897e-08	3.5	9.26	germin-like protein 9
828726	'ACS7'	30	78	1.39261	2.0613e-06	3.29143e-05	1.21	3.2	1-amino-cyclopropane-1-carboxylate synthase 7
830552	'EXT10'	3950.91	10258.5	1.39067	0	0	117.44	308.65	Proline-rich extensin-like family protein
839295	'GSTF7'	225.26	583.49	1.38722	2.46982e-38	2.61543e-36	12.88	33.76	glutathione S-transferase 7
817787	'ZIP3'	701	1809	1.38181	2.36949e-114	9.16991e-112	31.17	81.39	zinc transporter 3 precursor
826974	'ABCB5'	33.18	84.86	1.36887	1.02211e-06	1.70901e-05	0.64	1.79	P-glycoprotein 5
818516	'JAL22'	126	319	1.35424	5.54486e-21	3.38173e-19	5.4	13.71	jacalin-related lectin 22
835858	'XTH13'	287.24	726.03	1.35188	1.6269e-45	2.03697e-43	18.02	46.09	xyloglucan endotransglucosylase/hydrolase 13
836602	'WRKY51'	40	101	1.35039	1.3149e-07	2.55828e-06	2.96	7.58	WRKY DNA-binding protein 51
819331	'GolS1'	39	98	1.34341	2.25238e-07	4.22395e-06	1.93	4.91	galactinol synthase 1
822418	'LBD26'	53	133	1.34147	1.69573e-09	4.30199e-08	5.05	13.79	LOB domain-containing protein 26
836342	'AT5G62210'	103	256	1.3276	1.1149e-16	5.19272e-15	5.79	14.56	Embryo-specific protein 3, (ATS3)
822237	'CYP71B37'	230	568	1.31836	1.09256e-34	1.02446e-32	9.19	22.98	cytochrome P450, family 71, subfamily B, polypeptide 37
839591	'AT1G27020'	538	1327	1.31659	1.66611e-78	4.02991e-76	24.19	60.39	plant/protein
844257	'AT1G79160'	66	162	1.30956	6.71657e-11	1.98283e-09	3.59	8.91	filamentous hemagglutinin transporter
842744	'AT1G64370'	95	233	1.30843	5.18549e-15	2.21633e-13	5.05	12.53	filaggrin-like protein
825103	'AT3G59340'	42	103	1.30829	1.98843e-07	3.76881e-06	2.07	5.15	solute carrier family 35 protein (DUF914)
828625	'G3Pp2'	330	809	1.30778	4.34252e-48	5.85003e-46	11.65	28.89	root hair specific 15
818626	'PYL6'	261	635	1.29681	1.19265e-37	1.22636e-35	11.15	27.45	PYR1-like 6
818586	'AT2G39980'	284	687	1.28852	3.30817e-40	3.76548e-38	7.68	18.8	HXXXD-type acyl-transferase family protein
823715	'AT3G45730'	66	159	1.28259	1.98306e-10	5.59066e-09	5.1	12.42	hypothetical protein
821026	'IAA31'	43	103	1.27434	3.48075e-07	6.32688e-06	3.39	8.23	indole-3-acetic acid inducible 31
828865	'AT4G27560'	66.33	158.13	1.26748	3.23869e-10	8.94107e-09	2.52	6.07	UDP-Glycosyltransferase superfamily protein
833781	'AT5G38020'	47	111	1.25393	1.75793e-07	3.34682e-06	2.03	4.68	S-adenosyl-L-methionine-dependent methyltransferases superfamily protein
832237	'EIL2'	36	85	1.25357	4.88312e-06	7.21285e-05	1.35	3.26	ETHYLENE-INSENSITIVE3-like 2
837853	'RSH2'	365	855	1.24213	6.009e-47	7.9442e-45	12.94	30.68	root hair specific 2
827011	'CYP83A1'	320	749	1.241	2.74463e-41	3.1578e-39	11.45	27.12	cytochrome P450, family 83, subfamily A, polypeptide 1
824787	'AT3G56210'	600.95	1402.93	1.23723	2.06171e-75	4.61932e-73	26.86	63.24	ARM repeat superfamily protein
2745562	'AT2G26695'	36	84	1.2365	6.98347e-06	0.000100164	3.1	6.57	Ran BP2/NZF zinc finger-like superfamily protein
835050	'AT5G49870'	58.5	136.48	1.23628	1.01737e-08	2.30124e-07	1.9	4.56	Mannose-binding lectin superfamily protein
831795	'AT5G03545'	590	1376	1.2358	7.1966e-74	1.5318e-71	44.27	104.49	expressed in response to phosphate starvation protein
828684	'AT4G25790'	202	471	1.23547	2.04533e-26	1.51163e-24	15.84	37.37	CAP (Cysteine-rich secretory proteins, Antigen 5, and Pathogenesis-related 1 protein) superfamily protein
824158	'AT3G49960'	1682	3912	1.23183	2.2216e-205	1.63058e-202	82.8	194.89	Peroxidase superfamily protein
822697	'COBL2'	111	257	1.22531	5.94811e-15	2.51201e-13	4.46	10.45	COBRA-like protein 2 precursor
842279	'AT1G59850'	141.54	322.62	1.20273	6.84996e-18	3.46322e-16	6.27	14.47	ARM repeat superfamily protein
816499	'MIOX2'	1857	4197	1.19049	9.75312e-209	7.68871e-206	78.67	179.94	myo-inositol oxygenase 2
816516	'AT2G19970'	83	187	1.18596	8.696e-11	2.5425e-09	6.3	14.36	CAP (Cysteine-rich secretory proteins, Antigen 5, and Pathogenesis-related 1 protein) superfamily protein
838069	'GAT1_2.1'	606.52	1365.72	1.18514	9.33815e-69	1.85759e-66	29.29	66.5	Class I glutamine amidotransferase-like superfamily protein
817189	'UGT76D1'	49	110	1.18075	7.09573e-07	1.21604e-05	1.96	4.44	UDP-glucosyl transferase 76D1
826721	'AT4G11190'	112	251	1.17829	7.5413e-14	2.93449e-12	9.89	22.42	Disease resistance-responsive (dirigent-like protein) family protein
844265	'AGC1.7'	54	121	1.17808	2.08739e-07	3.93884e-06	1.85	4.19	AGC kinase 1.7
834178	'AT5G41750'	35.18	78.73	1.17626	2.88438e-05	0.00035945	0.51	1.18	Disease resistance protein (TIR-NBS-LRR class) family
839760	'AT1G28600'	78	174	1.17164	5.70847e-10	1.53804e-08	4.38	7.86	GDSL-like Lipase/Acylhydrolase superfamily protein
823710	'AT3G45680'	55	122	1.16348	2.45325e-07	4.55253e-06	1.82	4.08	Major facilitator superfamily protein
814977	'AT2G04380'	38.01	84.24	1.16223	1.82668e-05	0.000239267	3.9	8.76	hypothetical protein
826970	'EXT12'	4016.74	8899.13	1.16174	0	0	178.04	401.14	Proline-rich extensin-like family protein
835121	'AT5G50530'	88.66	196.28	1.16066	6.40904e-11	1.89995e-09	2.9	6.49	CBS / octicosapeptide/Phox/Bemp1 (PB1) domains-containing protein
819562	'NAC047'	117	258	1.15497	8.54421e-14	3.31868e-12	6.3	13.45	NAC domain containing protein 47
842400	'AT1G61080'	69	152	1.15351	1.0561e-08	2.37122e-07	1.49	3.5	Hydroxyproline-rich glycoprotein family protein
834851	'CYP708A2'	1188	2604.23	1.14643	8.45732e-123	3.60028e-120	46.7	104.68	cytochrome P450, family 708, subfamily A, polypeptide 2
832147	'DIN10'	8847	19361	1.144	0	0	215.14	475.31	Raffinose synthase family protein
822833	'ERD5'	9534	20845	1.14265	0	0	311.44	689.05	Methylenetetrahydrofolate reductase family protein
823931	'ABCA6'	59	128	1.13146	2.34421e-07	4.37305e-06	1.35	2.9	ABC2 homolog 5
832137	'SPX1'	161	348	1.12613	2.0328e-17	9.94672e-16	9.26	20.26	SPX domain-containing protein 1
815100	'AT2G05510'	569.37	1230.57	1.12599	2.1595e-57	3.59101e-55	60.78	128.93	Glycine-rich protein family
834850	'CYP705A5'	3891	8391	1.1228	0	0	139.15	303.69	cytochrome P450, family 705, subfamily A, polypeptide 5
835857	'XTH12'	475.76	1025.97	1.12279	6.1808e-48	8.2741e-46	28.86	62.99	xyloglucan endotransglucosylase/hydrolase 12
818313	'AT2G37370'	54	116	1.1172	1.10794e-06	1.84094e-05	1.54	3.36	centrosomal protein of 135 kDa-like protein
819299	'PPa3'	125	268	1.11441	1.47284e-13	5.57819e-12	8.95	19.41	pyrophosphorylase 3
843668	'DR4'	2009	4304	1.1133	1.91953e-192	1.31797e-189	126.02	273.23	drought-repressed 4
825160	'ARGOS'	67	143	1.10789	7.7732e-08	1.57125e-06	4.85	10.48	auxin-regulated gene involved in organ size
837908	'AT1G13480'	113	241	1.10681	3.19475e-12	1.06417e-10	5.43	11.71	hypothetical protein (DUF1262)
827793	'AT4G20450'	81	172	1.10052	4.62226e-09	1.1005e-07	1.92	4.11	Leucine-rich repeat protein kinase family protein
826426	'SULTR1;1'	75	159	1.09817	1.8586e-08	4.03677e-07	2.16	4.64	sulfate transporter 1;1
816899	'AT2G23680'	59	125	1.09724	6.23581e-07	1.0835e-05	3.16	6.76	Cold acclimation protein WCOR413 family
839666	'STZ'	102	216	1.09657	5.82904e-11	1.73042e-09	5.41	11.6	salt tolerance zinc finger
823888	'ASN1'	129	273	1.09563	1.88871e-13	7.06524e-12	3.85	8.12	glutamine-dependent asparagine synthase 1
830032	'PRP4'	72	152	1.09211	4.37866e-08	9.10155e-07	2.54	5.43	proline-rich protein 4
826301	'CSLC12'	226	476	1.08874	4.27571e-22	2.7495e-20	5.78	12.32	Cellulose-synthase-like C12
828083	'RHS13'	2636	5549	1.08798	1.53357e-238	1.55439e-235	229.63	489.2	root hair specific 13
835537	'PBP1'	102	214	1.08314	1.09735e-10	3.16921e-09	6.98	14.83	pinoid-binding protein 1
825394	'EDA32'	56	117	1.07711	2.03692e-06	3.25495e-05	2.82	5.96	Putative endonuclease or glycosyl hydrolase
834852	'THAS1'	2330	4835	1.06729	8.84537e-202	6.27579e-199	60.09	126.44	thalianol synthase 1
825140	'AT3G59710'	71	147	1.06403	1.3552e-07	2.63428e-06	3.75	7.42	NAD(P)-binding Rossmann-fold superfamily protein
842525	'SLAH1'	92	190	1.0604	2.28538e-09	5.6894e-08	4.24	8.86	SLAC1 homologue 1
843660	'KTI1'	2467	5092	1.05958	6.36953e-210	5.21444e-207	144.53	301.91	kunitz trypsin inhibitor 1
816328	'AT2G18150'	148	304	1.05258	5.74864e-14	2.26173e-12	7.27	15.11	Peroxidase superfamily protein
816350	'HB24'	115	235.99	1.0512	3.76715e-11	1.14385e-09	7.53	15.64	homeobox protein 24
842490	'CPK19'	85	174	1.04766	1.48995e-08	3.28298e-07	3.12	6.47	calcium-dependent protein kinase 19
832366	'IMS2'	2312.01	4725	1.04527	1.0612e-190	6.84474e-188	86.45	178.79	2-isopropylmalate synthase 2
837943	'AT1G13820'	50	102	1.04267	1.56943e-05	0.000209176	2.36	4.87	alpha/beta-Hydrolases superfamily protein
827114	'CAM8'	130	265	1.04158	3.52192e-12	1.16766e-10	13.44	29.76	calmodulin 8
833957	'NAC6'	91	185	1.03769	6.89663e-09	1.59386e-07	4.8	9.87	NAC domain containing protein 6
837543	'BCAT-2'	49.25	99.64	1.0307	2.35544e-05	0.000300034	2.08	4.39	branched-chain amino acid transaminase 2
823509	'AT3G43930'	49	99	1.02875	2.57579e-05	0.000324412	1.93	4.02	BRCT domain-containing DNA repair protein
820789	'NAC3'	51	103	1.02818	1.78461e-05	0.000234477	2.27	4.65	NAC domain containing protein 3
822137	'AT3G25510'	51	102	1.0141	2.42979e-05	0.00030858	0.78	1.59	disease resistance protein (TIR-NBS-LRR class) family protein
844074	'AAP3'	366	728	1.0062	3.8618e-29	3.13734e-27	13.22	26.62	amino acid permease 3
831646	'AT5G17780'	67	133	1.0033	1.77254e-06	2.8539e-05	3.08	6.14	alpha/beta-Hydrolases superfamily protein
843819	'AT1G74800'	334.4	662.85	1.00121	1.78369e-26	1.32285e-24	8.47	16.98	Galactosyltransferase family protein
836447	'AT5G63270'	168	333	1.00116	4.46314e-14	1.77235e-12	21.3	42.72	RPM1-interacting protein 4 (RIN4) family protein
817197	'PLA2A'	84	166	0.996825	1.10101e-07	2.1699e-06	3.51	7.01	phospholipase A 2A
834646	'PTR3'	114	225	0.994994	6.75461e-10	1.80845e-08	4.06	8.19	peptide transporter 3
832302	'RHS18'	758	1494	0.993014	9.06609e-57	1.46191e-54	41.15	82.08	root hair specific 18
843031	'CYP735A2'	113	222	0.98834	1.08433e-09	2.82496e-08	4.66	9.4	cytochrome P450, family 735, subfamily A, polypeptide 2
837978	'AT1G14185'	117.34	229.51	0.981965	7.02332e-10	1.87098e-08	4.24	8.4	Glucose-methanol-choline (GMC) oxidoreductase family protein
843682	'AT1G73470'	102	199	0.978302	1.04439e-08	2.3474e-07	4.6	10.63	hypothetical protein
835254	'AT5G51795'	61.34	119.57	0.977059	9.34682e-06	0.0001308	4.1	8.09	DNA/RNA-binding protein Kin17, conserved region
841944	'LOX1'	1085	2111	0.974335	4.7803e-77	1.09407e-74	24.07	47.39	lipoxygenase 1
816384	'AT2G18690'	317.76	615.46	0.967831	1.94811e-23	1.34193e-21	13.33	26.72	transmembrane protein
6240402	'AT5G03995'	117	225.9	0.963279	1.74482e-09	4.42124e-08	19.18	37.48	hypothetical protein
814924	'AT2G03980'	100	192	0.955209	3.56598e-08	7.51503e-07	4.81	9.29	GDSL-like Lipase/Acylhydrolase superfamily protein
842265	'AT1G59725'	85	163	0.95344	3.97782e-07	7.151e-06	3.87	7.5	DNAJ heat shock family protein
839757	'AT1G28570'	58	111	0.950538	3.00327e-05	0.000372305	2.78	4.96	SGNH hydrolase-type esterase superfamily protein
817680	'ERF15'	56	107	0.948215	4.33297e-05	0.00051755	3.41	6.59	ethylene-responsive element binding factor 15
824317	'AT3G51540'	199	380	0.947334	1.36306e-14	5.6555e-13	8.6	16.52	mucin-5AC-like protein
831916	'BSK10'	54	103	0.945716	6.25522e-05	0.0007193	2.24	4.34	kinase with tetratricopeptide repeat domain-containing protein
834110	'GDPD2'	3452	6579	0.944539	3.66366e-224	3.54459e-221	163.46	317.09	PLC-like phosphodiesterases superfamily protein
821851	'AT3G22800'	805	1533	0.9434	1.36307e-53	1.97367e-51	28.36	54.66	Leucine-rich repeat (LRR) family protein
833473	'EXT13'	4081.1	7763.88	0.941923	6.01131e-263	7.10838e-260	231.52	445.75	proline-rich extensin-like family protein
822290	'AT3G26770'	153	291	0.941591	2.0302e-11	6.33618e-10	8.83	17	NAD(P)-binding Rossmann-fold superfamily protein
835756	'OXS3'	194	368	0.937752	5.77667e-14	2.26857e-12	13.84	26.57	oxidative stress 3
833954	'AT5G39580'	217	411	0.935547	2.29578e-15	9.99298e-14	11.64	22.31	Peroxidase superfamily protein
837649	'scpl31'	195	369	0.93425	6.39641e-14	2.49354e-12	7.7	13.84	serine carboxypeptidase-like 31
836437	'BT1'	1472	2774	0.928293	5.57332e-93	1.62504e-90	58.55	112.77	BTB and TAZ domain protein 1
818709	'TCH3'	442.81	831.03	0.922316	8.55576e-29	6.84622e-27	24.45	46.52	Calcium-binding EF hand family protein
838206	'AT1G05250'	3551.61	6661.68	0.921516	7.67962e-218	6.81087e-215	163.81	310.94	Peroxidase superfamily protein
829029	'PAP2'	141	264	0.918946	3.94471e-10	1.082e-08	6.77	12.83	phytochrome-associated protein 2
838272	'SRG1'	81	151	0.912658	2.54838e-06	3.97963e-05	3.65	6.88	senescence-related gene 1
824919	'SIP2'	3048	5679	0.911877	8.75475e-183	5.32414e-180	74.04	140.06	seed imbibition 2
827040	'SBP2'	264.81	493.25	0.911465	2.01521e-17	9.88336e-16	8.71	16.42	selenium-binding protein 2
816595	'AT2G20670'	892	1654	0.904947	6.59243e-54	9.67723e-52	41.98	78.79	sugar phosphate exchanger, putative (DUF506)
816478	'ACO1'	239	443	0.904399	1.2845e-15	5.69597e-14	7.35	13.61	ACC oxidase 1
830153	'AKN2'	468	866	0.901962	6.81135e-29	5.47093e-27	23.07	43.21	APS-kinase 2
839953	'AT1G30730'	453.48	837.81	0.899687	6.78997e-28	5.27461e-26	15.91	29.75	FAD-binding Berberine family protein
838440	'SOT17'	168	308.99	0.893202	3.89213e-11	1.17843e-09	7.71	14.35	sulfotransferase 17
825442	'PRP3'	7411	13621	0.892196	0	0	420.85	782.79	proline-rich protein 3
825278	'PP2-A13'	595.49	1094.29	0.891949	2.00605e-35	1.93207e-33	28.55	53	phloem protein 2-A13
834645	'AT5G46040'	86	158	0.891619	2.37863e-06	3.73647e-05	3.34	6.22	Major facilitator superfamily protein
831985	'BMY3'	660	1209	0.887379	1.23298e-38	1.3188e-36	22.64	41.97	beta-amylase 3
819632	'PR4'	1372	2513	0.887233	2.36369e-78	5.65293e-76	84.16	156	pathogenesis-related 4
828297	'RHS14'	481	878.65	0.883355	2.46729e-28	1.95956e-26	20.69	38.25	root hair specific 14
828467	'AT4G23670'	861	1564	0.875259	2.2854e-48	3.13837e-46	53.45	98.27	Polyketide cyclase/dehydrase and lipid transport superfamily protein
836696	'PCK2'	1861	3376	0.87334	6.76065e-102	2.21385e-99	52.35	96.17	phosphoenolpyruvate carboxykinase 2
826400	'AT4G08410'	3081.1	5585.32	0.872298	5.91655e-167	3.40362e-164	89.49	163.71	Proline-rich extensin-like family protein
832356	'AT5G22920'	1073	1940	0.86851	8.25063e-59	1.41625e-56	52.52	95.93	CHY-type/CTCHY-type/RING-type Zinc finger protein
820893	'JAL33'	983	1771.01	0.863412	2.51293e-53	3.58978e-51	55.8	101.94	Mannose-binding lectin superfamily protein
820690	'CYP72A8'	75	135	0.8621	2.24937e-05	0.000287728	2.48	4.52	cytochrome P450, family 72, subfamily A, polypeptide 8
829515	'AT4G33730'	356	638	0.855782	5.34084e-20	3.06415e-18	42.16	76.46	CAP (Cysteine-rich secretory proteins, Antigen 5, and Pathogenesis-related 1 protein) superfamily protein
817047	'CIPK16'	122	218	0.85155	9.82014e-08	1.94801e-06	4.57	8.27	CBL-interacting protein kinase 16
835040	'AT5G49770'	153.99	274.99	0.850646	2.21917e-09	5.53752e-08	3.22	5.82	Leucine-rich repeat protein kinase family protein
838963	'PERK12'	84	150	0.850604	1.00047e-05	0.000138911	2.62	4.87	Protein kinase superfamily protein
833782	'AT5G38030'	174.08	310.46	0.84876	2.25459e-10	6.33935e-09	5.64	10.18	MATE efflux family protein
839461	'AT1G01660'	96	171	0.846993	2.61361e-06	4.0636e-05	3.53	6.62	RING/U-box superfamily protein
834558	'AT5G45220'	86	153	0.845226	9.12422e-06	0.000127937	3.4	6.12	Disease resistance protein (TIR-NBS-LRR class) family
818525	'AT2G39400'	85	151	0.843117	1.0902e-05	0.000150682	4.34	7.82	alpha/beta-Hydrolases superfamily protein
6241332	'AT1G52343'	80	142	0.841922	2.04238e-05	0.00026459	5.61	10.08	transmembrane protein
831084	'AT5G12110'	90.53	160.29	0.83832	6.49163e-06	9.36775e-05	3.32	5.94	elongation factor 1-beta 1
832479	'SQP2'	694	1225	0.833877	2.28514e-35	2.19096e-33	25.14	44.91	squalene monooxygenase 2
834849	'AT5G47980'	190	335	0.832265	9.21626e-11	2.68723e-09	8	14.27	HXXXD-type acyl-transferase family protein
820784	'AT3G15450'	9160	16107	0.828371	0	0	671.24	1195.31	aluminum induced protein with YGL and LRDR motifs
822419	'AT3G27950'	150	263	0.824203	1.24635e-08	2.78078e-07	7.64	13.56	GDSL-like Lipase/Acylhydrolase superfamily protein
820921	'SWEET16'	274	478	0.816938	2.59069e-14	1.04437e-12	18.18	32.65	Nodulin MtN3 family protein
821891	'ETR2'	272	474	0.815384	3.64835e-14	1.45695e-12	5.84	10.29	Signal transduction histidine kinase, hybrid-type, ethylene sensor
843325	'AT1G69890'	93	162	0.814794	9.66772e-06	0.000135025	3.99	7.04	actin cross-linking protein (DUF569)
827320	'AT4G16260'	3156	5478	0.809655	1.90648e-144	9.01763e-142	150.5	264.4	Glycosyl hydrolase superfamily protein
832232	'AT5G21080'	102	177	0.809283	4.26797e-06	6.40195e-05	1.92	3.36	hypothetical protein
827187	'ABCG30'	1169.06	2027.12	0.808186	1.79165e-54	2.70463e-52	16.12	28.4	pleiotropic drug resistance 2
820276	'FER2'	124.31	215	0.804497	4.61458e-07	8.21249e-06	7.53	13.18	ferritin 2
843662	'scpl3'	400.38	691.09	0.801607	2.03868e-19	1.12418e-17	19.15	34.18	serine carboxypeptidase-like 3
828644	'AT4G25410'	79	136	0.797785	6.86276e-05	0.000784079	4.46	7.77	basic helix-loop-helix (bHLH) DNA-binding superfamily protein
832914	'AT5G28300'	104	179	0.797479	4.97881e-06	7.34401e-05	2.77	4.82	Duplicated homeodomain-like superfamily protein
827768	'AT4G20210'	113	194	0.793837	2.19693e-06	3.47671e-05	3.79	6.58	Terpenoid cyclases/Protein prenyltransferases superfamily protein
838210	'CYP79F2'	893	1530.93	0.791779	3.44295e-40	3.89805e-38	30.18	52.37	cytochrome P450, family 79, subfamily F, polypeptide 2
818420	'AT2G38390'	199.08	340.95	0.790315	4.04244e-10	1.10738e-08	9.9	17.16	Peroxidase superfamily protein
831770	'AT5G03640'	226	387	0.790114	2.74221e-11	8.43469e-10	5.04	8.78	Protein kinase superfamily protein
834859	'XTH20'	178.93	305.95	0.788004	3.46672e-09	8.40424e-08	8.78	15.19	xyloglucan endotransglucosylase/hydrolase 20
821705	'AHP1'	1183	2020	0.786008	7.87881e-52	1.1106e-49	56.72	98.02	histidine-containing phosphotransmitter 1
819277	'CB5-C'	352	597	0.776259	3.75652e-16	1.70485e-14	22.95	39.38	cytochrome B5
834436	'FLA13'	586	992	0.773543	1.19852e-25	8.70665e-24	33.16	56.82	FASCICLIN-like arabinogalactan protein 13 precursor
828687	'XTH14'	2494	4214	0.770832	1.176e-102	3.97319e-100	148.47	253.87	xyloglucan endotransglucosylase/hydrolase 14
838249	'VHP2;2'	90.19	152.23	0.769316	4.47205e-05	0.000533264	2.19	3.74	Inorganic H pyrophosphatase family protein
838107	'GLYI4'	2478	4181	0.768775	2.0938e-101	6.7525e-99	160.69	275.18	Lactoylglutathione lyase / glyoxalase I family protein
837077	'AT1G05700'	153	258	0.767943	1.12401e-07	2.21114e-06	3.6	6.13	Leucine-rich repeat transmembrane protein kinase protein
821182	'TMAC2'	405	682	0.765953	7.52803e-18	3.78804e-16	15.26	26.01	AFP2 (ABI five-binding protein 2) family protein
835253	'AT5G51790'	140	235	0.761337	5.01775e-07	8.87805e-06	8.96	15.19	basic helix-loop-helix (bHLH) DNA-binding superfamily protein
822250	'AT3G26450'	89.28	149.86	0.76131	5.99137e-05	0.000693832	6.09	10.35	Polyketide cyclase/dehydrase and lipid transport superfamily protein
818916	'AT2G43140'	149	250	0.760719	2.22015e-07	4.17454e-06	6.41	10.36	basic helix-loop-helix (bHLH) DNA-binding superfamily protein
825388	'ABCB21'	99	166.08	0.760481	2.43478e-05	0.000308662	1.56	2.63	P-glycoprotein 21
831270	'IMD1'	1584.6	2646.9	0.754288	7.73071e-63	1.40639e-60	76.67	131.21	isopropylmalate dehydrogenase 1
828149	'NTM1'	330	551	0.753689	2.37929e-14	9.62797e-13	14.17	24.1	NAC with transmembrane motif1
837902	'ST4B'	675	1127	0.753631	1.04334e-27	8.01714e-26	33.75	57.03	sulfotransferase 4B
834265	'CYP705A12'	217	362	0.752398	6.66513e-10	1.78674e-08	8.36	14.12	cytochrome P450, family 705, subfamily A, polypeptide 12
825199	'UCC3'	249	415	0.751069	4.10579e-11	1.2396e-09	15.63	26.37	uclacyanin 3
842998	'AT1G66800'	246	410	0.751069	5.36898e-11	1.60729e-09	14.05	23.7	NAD(P)-binding Rossmann-fold superfamily protein
836464	'CYP94B1'	148	246	0.747164	4.2235e-07	7.57347e-06	5.51	9.27	cytochrome P450, family 94, subfamily B, polypeptide 1
3770303	'PUP7'	112.22	186.33	0.745633	1.10932e-05	0.000153026	3.84	6.45	purine permease 7
820431	'SULTR4;2'	123	204	0.744014	4.43992e-06	6.6179e-05	3.69	6.11	sulfate transporter 4;2
843027	'DIN9'	117	194	0.743651	7.68262e-06	0.000108871	4.84	8.61	Mannose-6-phosphate isomerase, type I
828950	'AT4G28350'	110	182	0.740538	1.57839e-05	0.000210106	3.67	6.14	Concanavalin A-like lectin protein kinase family protein
817062	'CCP3'	167	276	0.738923	1.11655e-07	2.1985e-06	7.07	11.83	Serine protease inhibitor (SERPIN) family protein
832032	'AT5G19120'	1506	2486	0.737208	6.89384e-57	1.12012e-54	73.11	122.13	Eukaryotic aspartyl protease family protein
817131	'ATCTH'	586	967	0.736718	3.87189e-23	2.61629e-21	23.96	40.01	Zinc finger C-x8-C-x5-C-x3-H type family protein
821971	'AT3G23880'	175	287	0.727799	9.28498e-08	1.84874e-06	9.87	16.38	F-box and associated interaction domains-containing protein
28721181	'AT5G19800'	547	897	0.72767	3.74537e-21	2.30405e-19	59.88	99.37	hydroxyproline-rich glycoprotein family protein
830590	'AT5G06990'	202	331	0.726579	1.02492e-08	2.31341e-07	11.87	19.68	MIZU-KUSSEI-like protein (Protein of unknown function, DUF617)
832076	'ROPGEF10'	207	339	0.725758	7.05477e-09	1.62512e-07	6.82	11.44	ROP uanine nucleotide exchange factor 10
821846	'AT3G22750'	339	555	0.725306	1.32227e-13	5.0348e-12	9.52	15.78	Protein kinase superfamily protein
828418	'CRK11'	257.98	421.99	0.724053	1.14637e-10	3.30182e-09	8.04	12.83	cysteine-rich RLK (RECEPTOR-like protein kinase) 11
835213	'AT5G51390'	96	157	0.723761	8.47548e-05	0.000945496	14.23	23.55	hypothetical protein
840261	'AT1G33700'	1091.34	1783.51	0.722722	5.77867e-40	6.47363e-38	22.87	37.58	Beta-glucosidase, GBA2 type family protein
838209	'OCT3'	604	987	0.722605	7.46172e-23	4.94775e-21	20.76	34.34	organic cation/carnitine transporter 3
818885	'CYP718'	441	720	0.721321	4.76017e-17	2.25156e-15	15.35	25.23	cytochrome P450, family 718
839126	'AT1G25400'	228	372	0.720372	1.68602e-09	4.28246e-08	12.38	20	transmembrane protein
826398	'AT4G08400'	2853.37	4653.31	0.719694	1.26611e-100	4.02226e-98	133.72	203.67	Proline-rich extensin-like family protein
838044	'RDR1'	106.37	173.19	0.717367	4.1981e-05	0.000503133	1.77	2.92	RNA-dependent RNA polymerase 1
836876	'RHS19'	2591	4207	0.713386	8.62323e-90	2.38371e-87	138.29	227.23	root hair specific 19
821287	'AK3'	280.06	454	0.71106	4.6695e-11	1.40184e-09	3.69	6.05	aspartate kinase 3
825068	'IPMI1'	628	1018	0.711004	6.57627e-23	4.38796e-21	34.92	57.28	isopropylmalate isomerase 1
842931	'CMPG1'	124	201	0.710959	1.19566e-05	0.000164085	6.05	9.93	CYS, MET, PRO, and GLY protein 1
843255	'MES15'	424	687	0.710349	6.03798e-16	2.70565e-14	17.49	28.69	methyl esterase 15
820768	'AT3G15356'	226.96	367.64	0.709959	3.33603e-09	8.11513e-08	14.08	23.08	Legume lectin family protein
827188	'ABCG42'	213.77	345.98	0.708732	1.01272e-08	2.2956e-07	3.3	5.44	ABC-2 and Plant PDR ABC-type transporter family protein
830154	'CYP79B2'	1092	1766	0.707616	3.25742e-38	3.43239e-36	37.52	61.34	cytochrome P450, family 79, subfamily B, polypeptide 2
844328	'AT1G79890'	100.83	163.04	0.707404	8.63618e-05	0.000960402	2.63	4.28	RAD3-like DNA-binding helicase protein
827020	'AT4G13860'	132.95	214.59	0.704802	7.13614e-06	0.000102147	11.68	19.02	RNA-binding (RRM/RBD/RNP motifs) family protein
820089	'AT3G09330'	151	243	0.700511	2.01423e-06	3.22111e-05	5.73	9.34	Transmembrane amino acid transporter family protein
820887	'NSP1'	4838.38	7777.37	0.698861	1.38533e-158	7.19189e-156	186.2	302.95	nitrile specifier protein 1
830639	'AT5G07475'	229	368	0.698461	5.44964e-09	1.28031e-07	21.17	34.43	Cupredoxin superfamily protein
836132	'PRR3'	117	188	0.698327	3.06874e-05	0.000379536	3.55	5.89	pseudo-response regulator 3
832449	'AT5G23840'	249.08	399.91	0.697169	1.27455e-09	3.29234e-08	18.17	28.37	MD-2-related lipid recognition domain-containing protein
840380	'GRF11'	157	252	0.696762	1.46154e-06	2.38018e-05	9.14	15.03	general regulatory factor 11
820886	'NSP3'	287.29	460.93	0.696143	7.57312e-11	2.22951e-09	11.76	19.18	nitrile specifier protein 3
818305	'ABCG33'	165	264.38	0.69425	8.75814e-07	1.47833e-05	2.35	3.82	pleiotropic drug resistance 5
843262	'WRKY57'	511	818	0.692881	5.86364e-18	3.00018e-16	27.64	43.36	WRKY DNA-binding protein 57
842085	'AT1G56320'	106.44	170.12	0.690616	8.61581e-05	0.000958638	10.78	17.44	hypothetical protein
833817	'AT5G38350'	126	201	0.687875	2.10738e-05	0.000271605	3.3	5.32	Disease resistance protein (NBS-LRR class) family
837226	'MAPKKK13'	126	201	0.687875	2.10738e-05	0.000271605	5.41	8.63	mitogen-activated protein kinase kinase kinase 13
827931	'GSTF2'	6026.17	9604.19	0.686526	2.12295e-189	1.32903e-186	282.04	454.91	glutathione S-transferase PHI 2
834258	'AT5G42510'	383.7	611.12	0.68558	1.42003e-13	5.38775e-12	28.44	45.84	Disease resistance-responsive (dirigent-like protein) family protein
819621	'WDL1'	208	331	0.684351	5.53077e-08	1.13632e-06	10.97	17.67	WVD2-like 1
836287	'CYCP4;2'	310.76	494.2	0.683397	3.33661e-11	1.01748e-09	12.5	20.11	CYCLIN P4;2
829996	'RHS17'	241	383	0.682414	5.54294e-09	1.29936e-07	8.56	13.77	root hair specific 17
817165	'KCS10'	191	303	0.679848	2.36253e-07	4.39952e-06	5.76	9.25	3-ketoacyl-CoA synthase 10
818912	'IPMI2'	437	693	0.679325	5.67922e-15	2.40801e-13	25.31	40.62	isopropylmalate isomerase 2
821591	'AT3G20460'	206	326	0.676331	9.48261e-08	1.88281e-06	7.8	12.49	Major facilitator superfamily protein
841779	'AT1G53440'	406.32	641.1	0.672036	9.95667e-14	3.84624e-12	8.59	13.71	Leucine-rich repeat transmembrane protein kinase
829383	'AT4G32480'	659	1033	0.662593	1.07328e-20	6.41706e-19	34.7	55.04	sugar phosphate exchanger, putative (DUF506)
824197	'AT3G50350'	268	420	0.662259	2.75566e-09	6.77302e-08	31.56	48.92	membrane insertase, putative (DUF1685)
831812	'AT5G01050'	285.23	446.7	0.661284	9.14825e-10	2.40693e-08	9.94	15.75	Laccase/Diphenol oxidase family protein
817181	'Iqd4'	141	219	0.649339	2.45468e-05	0.00031063	4.31	6.79	IQ-domain 4
820291	'AT3G11210'	132	205	0.649189	4.48401e-05	0.000534092	5.36	8.42	SGNH hydrolase-type esterase superfamily protein
823928	'ABCA3'	204.99	317.97	0.64744	3.96915e-07	7.14145e-06	4.48	7.04	ABC2 homolog 2
821100	'AT3G02510'	153	237	0.645459	1.26779e-05	0.000172537	6.48	10.17	Regulator of chromosome condensation (RCC1) family protein
839143	'TEM1'	609	943	0.644919	3.26754e-18	1.6759e-16	23.7	37.14	AP2/B3 transcription factor family protein
830433	'MOP10'	1936	2996	0.644062	3.89015e-54	5.79033e-52	157.13	246.09	Pollen Ole e 1 allergen and extensin family protein
824349	'CAX3'	262	405	0.642458	1.32125e-08	2.9264e-07	9.28	14.53	cation exchanger 3
818955	'AT2G43535'	1744	2690	0.639309	3.56367e-48	4.86236e-46	170.44	266.05	Scorpion toxin-like knottin superfamily protein
825294	'SDR1'	274	422	0.63717	8.46771e-09	1.93385e-07	16.73	25.58	NAD(P)-binding Rossmann-fold superfamily protein
834351	'c-NAD-MDH2'	409.3	630.09	0.636502	2.05967e-12	7.00319e-11	19.28	30.03	Lactate/malate dehydrogenase family protein
843974	'ATL8'	232	357	0.635902	1.24041e-07	2.42444e-06	16.43	25.58	RING/U-box superfamily protein
829886	'CYP81H1'	305.24	469.55	0.635438	1.36145e-09	3.4956e-08	10	15.56	cytochrome P450, family 81, subfamily H, polypeptide 1
830378	AT5G04960'	2987	4594	0.635157	4.50265e-80	1.14094e-77	94.58	147.2	Plant invertase/pectin methylesterase inhibitor superfamily
835860	'TCH4'	170	261	0.632618	6.78985e-06	9.76499e-05	7.34	11.41	Xyloglucan endotransglucosylase/hydrolase family protein
823727	'AT3G45840'	196	300	0.628212	1.62878e-06	2.63239e-05	7.21	11.16	Cysteine/Histidine-rich C1 domain family protein
837551	'AT1G10140'	1091	1669	0.627436	1.35678e-29	1.11074e-27	64.09	99.22	Uncharacterized conserved protein UCP031279
822164	'EDF3'	403	616	0.626254	7.30485e-12	2.37018e-10	18.55	28.69	ethylene response DNA binding factor 3
828313	'AT4G22212'	845	1291	0.625569	3.79216e-23	2.57058e-21	75.9	117.35	defensin-like protein
817736	'AT2G31790'	288	440	0.625538	7.2639e-09	1.67148e-07	12.04	18.62	UDP-Glycosyltransferase superfamily protein
818542	'ACR9'	2908	4435	0.62301	8.19148e-75	1.81621e-72	108.06	166.79	ACT domain-containing protein
833981	'AT5G39850'	208	317	0.622002	1.03289e-06	1.72297e-05	13.95	21.52	Ribosomal protein S4
826859	'AZI1'	1234	1877	0.619189	2.42911e-32	2.13651e-30	100.65	154.93	azelaic acid induced 1
829277	'CYP83B1'	3076	4676	0.618323	9.52675e-78	2.25308e-75	110.6	170.15	cytochrome P450, family 83, subfamily B, polypeptide 1
821583	'AT3G20380'	802	1219	0.618127	1.62284e-21	1.00706e-19	39.1	60.15	TRAF-like family protein
839515	'GSTF6'	276.74	419.51	0.614277	2.7357e-08	5.84633e-07	21.48	31.86	glutathione S-transferase 6
830003	'STY46'	8815	13346	0.612478	1.13592e-214	9.67119e-212	253.57	390.04	ACT-like protein tyrosine kinase family protein
829793	'UBC17'	368	557	0.612075	1.73274e-10	4.92407e-09	42.08	64.46	ubiquitin-conjugating enzyme 17
829155	'AT4G30320'	271	410	0.611434	4.4631e-08	9.26802e-07	26.1	39.96	CAP (Cysteine-rich secretory proteins, Antigen 5, and Pathogenesis-related 1 protein) superfamily protein
832002	'AT5G18840'	141	213	0.609261	8.45454e-05	0.00094415	5.1	7.79	Major facilitator superfamily protein
837033	'AT1G05340'	702	1059	0.607263	2.33327e-18	1.20251e-16	62.97	96.13	cysteine-rich TM module stress tolerance protein
829015	'AT4G28940'	508	766	0.606619	1.11885e-13	4.29867e-12	26.75	39.43	Phosphorylase superfamily protein
834771	'NUDT8'	268	404	0.606225	7.05033e-08	1.4333e-06	12.02	18.37	nudix hydrolase homolog 8
819923	'AT3G07350'	379	570	0.602867	1.88518e-10	5.32883e-09	19.78	30.11	sulfate/thiosulfate import ATP-binding protein, putative (DUF506)
828707	'AT4G26010'	2774.27	4158.25	0.597971	2.01815e-65	3.76811e-63	154.01	233.86	Peroxidase superfamily protein
839437	'AT1G04700'	367	550	0.597755	5.2956e-10	1.43588e-08	6.47	10.27	PB1 domain-containing protein tyrosine kinase
28717345	'AT1G52245'	327	490	0.597594	4.6243e-09	1.09976e-07	24.76	37.55	dynein light chain LC6, flagellar outer arm-like protein
826853	'MYB55'	273	409	0.597303	8.7187e-08	1.74579e-06	13.38	20.17	myb domain protein 55
819893	'AT3G07070'	418	626	0.596763	3.705e-11	1.12659e-09	15.01	22.75	Protein kinase superfamily protein
2745724	'AT4G24015'	201	301	0.596671	4.50518e-06	6.70579e-05	19.53	29.6	RING/U-box superfamily protein
820901	'AT3G16530'	248.04	371.36	0.596349	3.5415e-07	6.42633e-06	14.42	21.84	Legume lectin family protein
839592	'AT1G27030'	1110	1661	0.595596	5.47909e-27	4.12093e-25	47.75	72.32	hypothetical protein
832582	'CIPK25'	265	396	0.593611	1.63518e-07	3.13274e-06	10.37	15.69	CBL-interacting protein kinase 25
832499	'AT5G24313'	202	301	0.589511	5.70085e-06	8.33397e-05	23.46	35.38	transmembrane protein
833615	'scpl1'	1182.73	1761.33	0.588648	5.8623e-28	4.58747e-26	49.99	75.12	serine carboxypeptidase-like 1
827332	'OPT3'	603	897	0.587053	6.03382e-15	2.54316e-13	15.15	22.81	oligopeptide transporter
842909	'TPX2'	1986.71	2953.21	0.586006	2.25917e-45	2.79572e-43	192.19	289.11	thioredoxin-dependent peroxidase 2
824238	'UGT72E1'	674	1001	0.584725	2.14241e-16	9.84909e-15	23.02	34.59	UDP-glucosyl transferase 72E1
836797	'AT5G66650'	522	774	0.582387	6.16859e-13	2.21041e-11	8.97	13.46	calcium uniporter (DUF607)
826811	'BAT5'	319	473	0.582387	1.84553e-08	4.01657e-07	12.06	18.14	bile acid transporter 5
838651	'CAT3'	826	1223	0.580314	1.92392e-19	1.06366e-17	30.26	45.43	catalase 3
825841	'AT4G04990'	348	515	0.579588	5.06618e-09	1.19153e-07	19.83	29.7	serine/arginine repetitive matrix-like protein (DUF761)
817887	'AT2G33250'	173	256	0.579475	3.78498e-05	0.000459836	11.41	17.09	transmembrane protein
832528	'AT5G24570'	167	247	0.578766	5.28394e-05	0.00062103	27.58	41.28	hypothetical protein
816892	'ACL'	378	559	0.578565	1.20266e-09	3.11418e-08	22.99	34.36	acetone-cyanohydrin lyase
824664	'SMZ'	227.02	335.52	0.577683	2.5534e-06	3.98454e-05	15.7	23.36	Integrase-type DNA-binding superfamily protein
831965	'AT5G18470'	166	245	0.575702	6.14668e-05	0.000709887	7.67	11.46	Curculin-like (mannose-binding) lectin family protein
818384	'PHT4;2'	164	242	0.575414	6.87099e-05	0.000784598	5.54	8.27	phosphate transporter 4;2
829544	'AT4G33980'	297	438	0.574571	8.87712e-08	1.77584e-06	14.97	22.35	hypothetical protein
829915	'BT5'	979.61	1444.19	0.574084	2.88724e-22	1.86793e-20	46.94	70.03	BTB and TAZ domain protein 5
839952	'AT1G30720'	814.52	1199.19	0.572141	1.18586e-18	6.21698e-17	27.08	40.34	FAD-binding Berberine family protein
842895	'AT1G65845'	1081	1591	0.57167	3.41086e-24	2.38816e-22	98.83	147.2	transmembrane protein
828613	'FSD1'	7026	10334	0.570726	4.46537e-147	2.16012e-144	433.07	649.08	Fe superoxide dismutase 1
842933	'AT1G66180'	4169	6125.84	0.569309	1.38528e-87	3.78022e-85	166.15	247.07	Eukaryotic aspartyl protease family protein
820805	'AT3G15630'	1600	2350	0.568692	1.2408e-34	1.15835e-32	110.69	164.53	plant/protein
843218	'AT1G68850'	229	336	0.567217	3.65149e-06	5.54364e-05	11.76	17.46	Peroxidase superfamily protein
828451	'AT4G23510'	553	811	0.566526	6.68121e-13	2.38607e-11	16.92	25.13	Disease resistance protein (TIR-NBS-LRR class) family
839345	'EFE'	611	896	0.56643	4.29123e-14	1.70727e-12	27.48	40.78	ethylene-forming enzyme
827830	'AT4G20820'	273	400	0.565202	4.75649e-07	8.44385e-06	9.53	14.14	FAD-binding Berberine family protein
822266	'AT3G26580'	284	416	0.564796	2.86247e-07	5.25239e-06	14.12	20.93	Tetratricopeptide repeat (TPR)-like superfamily protein
844137	'AT1G78020'	439	643	0.564701	1.77346e-10	5.01969e-09	30.25	44.83	senescence-associated family protein, putative (DUF581)
835341	'HSP90.1'	356	521	0.563509	9.93771e-09	2.25746e-07	11.54	17.08	heat shock-like protein
840915	'RAP2.6'	667	974	0.560338	6.32648e-15	2.66125e-13	44.57	65.87	related to AP2 6
816765	'CYP79B3'	791	1153	0.557746	2.9603e-17	1.4288e-15	26.86	39.65	cytochrome P450, family 79, subfamily B, polypeptide 3
830427	'PYL5'	984	1434	0.557418	4.66196e-21	2.85965e-19	43.92	64.78	Polyketide cyclase/dehydrase and lipid transport superfamily protein
821629	'JMJD5'	510	743	0.556968	1.26031e-11	4.01583e-10	23.12	33.65	2-oxoglutarate (2OG) and Fe(II)-dependent oxygenase superfamily protein
832990	'BZO2H3'	710	1034	0.556448	1.42294e-15	6.27067e-14	38.14	56.59	bZIP transcription factor family protein
839178	'MES13'	182	265	0.556157	5.35349e-05	0.000628164	8.03	11.83	methyl esterase 13
830172	'AGP3'	2938	4276	0.555531	4.17247e-59	7.2204e-57	238.17	350.8	arabinogalactan protein 3
828667	'AT4G25620'	414	601	0.551837	1.5331e-09	3.91272e-08	13.59	19.96	hydroxyproline-rich glycoprotein family protein
830635	'GDH2'	13726	19898.6	0.549857	3.31509e-263	4.15069e-260	531.74	778.1	glutamate dehydrogenase 2
824738	'AT3G55720'	247	358	0.549552	3.40363e-06	5.19328e-05	10.24	15.01	replication factor C subunit, putative (DUF620)
836265	'ACHT5'	996	1442	0.547957	1.43479e-20	8.5545e-19	40.85	59.66	atypical CYS HIS rich thioredoxin 5
830312	'CYP84A4'	201	291	0.547927	2.96058e-05	0.000367868	7.51	11	Cytochrome P450 superfamily protein
832881	'WNK9'	412	596	0.546771	2.43632e-09	6.0159e-08	13.72	20.39	Protein kinase superfamily protein
842863	'AT1G65510'	186	269	0.546407	6.19087e-05	0.000713442	27.51	40.26	transmembrane protein
843192	'AT1G68620'	265	383	0.545455	1.82546e-06	2.93688e-05	11.97	17.5	alpha/beta-Hydrolases superfamily protein
823994	'BT2'	2769	4001	0.545099	1.29828e-53	1.89274e-51	92.44	134.21	BTB and TAZ domain protein 2
838742	'AT1G21440'	643	928	0.543409	1.33494e-13	5.07398e-12	34.29	50.18	Phosphoenolpyruvate carboxylase family protein
818458	'ANNAT3'	421	607	0.541979	2.33405e-09	5.79023e-08	22.63	33.02	annexin 3
827714	'RING'	474	682	0.538988	2.9911e-10	8.28978e-09	26.31	38.31	SBP (S-ribonuclease binding protein) family protein
823580	'FAR5'	222	319	0.5371	1.75134e-05	0.000230963	8.51	11.94	fatty acid reductase 5
820895	'JR1'	895.15	1286.05	0.536849	6.74646e-18	3.41901e-16	35.55	52.52	Mannose-binding lectin superfamily protein
828614	'MC2'	291	418	0.536587	9.0332e-07	1.51873e-05	10.87	15.82	metacaspase 2
823713	'AT3G45710'	1290	1849.88	0.534164	7.77904e-25	5.51923e-23	44.72	64.89	Major facilitator superfamily protein
824571	'AT3G54040'	3611	5175	0.533264	3.36752e-66	6.39979e-64	249.94	362.63	PAR1 protein
836003	'CYP86A1'	363	520	0.532645	5.27814e-08	1.08546e-06	13.31	19.3	cytochrome P450, family 86, subfamily A, polypeptide 1
831798	'GSTL3'	463	663	0.5321	8.31353e-10	2.20092e-08	27.46	39.8	Glutathione S-transferase family protein
829137	'CDEF1'	255	365	0.531502	5.35978e-06	7.86236e-05	11.55	16.74	GDSL-like Lipase/Acylhydrolase superfamily protein
819288	'GulLO2'	1676.99	2399.98	0.531251	1.96574e-31	1.67363e-29	48.72	70.56	D-arabinono-1,4-lactone oxidase family protein
844173	'GSTU20'	235	336	0.529904	1.33823e-05	0.000181312	14.24	20.61	glutathione S-transferase TAU 20
821175	'SRG3'	575.22	822.14	0.529373	1.01617e-11	3.26724e-10	25.94	37.52	senescence-related gene 3
819368	AT2G47550'	863.5	1234.15	0.529353	7.66221e-17	3.5923e-15	29.98	43.36	Plant invertase/pectin methylesterase inhibitor superfamily
829728	'AT4G35750'	6121	8747	0.529124	4.52437e-109	1.63223e-106	301.99	436.73	SEC14 cytosolic factor family protein / phosphoglyceride transfer family protein
824140	'PSK4'	2157	3079	0.527539	2.314e-39	2.53884e-37	90.12	130.18	phytosulfokine 4 precursor
831901	'AT5G01210'	3039	4338	0.527537	9.74704e-55	1.49256e-52	115.38	166.68	HXXXD-type acyl-transferase family protein
842601	'EXPA18'	1211	1728	0.527008	8.82097e-23	5.83088e-21	67.05	96.83	expansin A18
829610	'COW1'	990	1410	0.524298	1.01762e-18	5.34814e-17	33.95	49.09	Sec14p-like phosphatidylinositol transfer family protein
840188	'SBT3.5'	434	618.04	0.524108	5.03257e-09	1.18756e-07	10.85	15.64	Subtilase family protein
824625	'DJ1F'	324	461	0.522876	4.69885e-07	8.34849e-06	12.66	18.23	Class I glutamine amidotransferase-like superfamily protein
819869	'BCE2'	1063	1512	0.52242	7.70241e-20	4.39533e-18	37.47	54.08	2-oxoacid dehydrogenases acyltransferase family protein
835867	'AT5G57625'	2953	4198	0.521624	5.45565e-52	7.74156e-50	221.82	319.13	CAP (Cysteine-rich secretory proteins, Antigen 5, and Pathogenesis-related 1 protein) superfamily protein
836749	'STR18'	663	942	0.520821	7.16244e-13	2.53665e-11	59.86	86.03	sulfurtransferase 18
836263	'MYB28'	554	787	0.520581	5.50488e-11	1.64336e-09	20.61	29.05	myb domain protein 28
827226	'PPDK'	232	329	0.518066	2.43679e-05	0.000308733	5.27	7.57	pyruvate orthophosphate dikinase
843545	'AT1G72140'	225	319	0.517735	3.27403e-05	0.000402354	7.99	11.46	Major facilitator superfamily protein
844134	'AST56'	206	292	0.517427	7.13596e-05	0.000811372	6	8.6	STAS domain / Sulfate transporter family
839105	'AT1G25230'	1800	2550	0.516604	1.0015e-31	8.66543e-30	101.73	146.12	Calcineurin-like metallo-phosphoesterase superfamily protein
824652	'MRH2'	441.53	625.37	0.516302	6.5957e-09	1.53264e-07	8.23	11.79	Armadillo/beta-catenin repeat family protein / kinesin motor family protein
843992	'AT1G76590'	615	870	0.514532	9.05764e-12	2.92109e-10	30.07	43.06	PLATZ transcription factor family protein
825486	'IPT3'	268	379	0.514068	6.85599e-06	9.85346e-05	11.03	15.79	isopentenyltransferase 3
832695	'AT5G26260'	9642.2	13630.1	0.513467	5.29188e-160	2.81594e-157	417.79	597.69	TRAF-like family protein
816359	'SDH1-2'	473	667	0.50995	3.14792e-09	7.68387e-08	15.43	22.02	succinate dehydrogenase 1-2
824678	'TT5'	425	599	0.509196	2.06995e-08	4.47753e-07	26.61	37.95	Chalcone-flavanone isomerase family protein
837220	'LSH6'	294	414	0.507918	3.32043e-06	5.07725e-05	21.89	31.19	LIGHT-DEPENDENT SHORT HYPOCOTYLS-like protein (DUF640)
844383	'AT1G80440'	452	636	0.506807	8.82567e-09	2.00914e-07	17.95	25.56	Galactose oxidase/kelch repeat superfamily protein
821865	'CML11'	392	551	0.505302	9.33477e-08	1.85692e-06	29.6	41.37	calmodulin-like 11
841656	'PDIL1-5'	389	546	0.503234	1.18961e-07	2.33372e-06	13.57	19.27	PDI-like 1-5
820240	'RHS12'	1189	1666	0.500743	3.32909e-20	1.93078e-18	39.83	56.47	root hair specific 12
832253	'PAA2'	227	318	0.500438	5.80776e-05	0.000675878	5.11	7.27	P-type ATPase of Arabidopsis 2
819229	'AT2G46220'	489	685	0.500373	3.63202e-09	8.77499e-08	24.73	35.06	DUF2358 family protein (DUF2358)
828580	AT4G24780'	2617	1831	-0.501179	1.42344e-30	1.17891e-28	104.9	73.57	Pectin lyase-like superfamily protein
830877	'AT5G10130'	2104	1472	-0.501254	6.5618e-25	4.68684e-23	139.47	98.75	Pollen Ole e 1 allergen and extensin family protein
839871	'CAB1'	1029.41	719.94	-0.501766	5.35583e-13	1.92565e-11	58.01	41.06	chlorophyll A/B binding protein 1
821314	'AT3G01190'	18464	12909	-0.502235	1.36461e-205	1.03734e-202	938.77	664.23	Peroxidase superfamily protein
831818	'AT5G03510'	761	532	-0.502367	5.26352e-10	1.429e-08	44	31.13	C2H2-type zinc finger family protein
816938	'AT2G24040'	322	225	-0.503033	5.23174e-05	0.000615236	21.75	15.31	Low temperature and salt responsive protein family
816092	'COR413-PM1'	6220	4345	-0.503455	7.89623e-71	1.61607e-68	488.6	338.02	cold regulated 413 plasma membrane 1
836170	'FLA12'	396	276	-0.506729	6.30524e-06	9.12974e-05	19.94	14.06	FASCICLIN-like arabinogalactan-protein 12
831732	'AT5G01170'	330	230	-0.506729	3.74919e-05	0.000456269	10.57	7.46	hypothetical protein (DUF740)
824565	'AT3G53980'	9701	6754	-0.508288	2.63517e-111	9.67061e-109	1155.54	812.17	Bifunctional inhibitor/lipid-transfer protein/seed storage 2S albumin superfamily protein
28717252	'AT1G19840'	319	222	-0.508894	4.72329e-05	0.000561022	20.51	14.45	SAUR-like auxin-responsive protein family
831734	'ATCSLA09'	1677	1166	-0.510212	8.63536e-21	5.17757e-19	46.82	32.94	Nucleotide-diphospho-sugar transferases superfamily protein
843616	'AT1G72850'	406	282	-0.511681	3.96367e-06	5.97074e-05	18.53	13.03	Disease resistance protein (TIR-NBS class)
836322	'HSFB2A'	415	288	-0.512939	2.94557e-06	4.54652e-05	16.2	11.38	heat shock transcription factor B2A
829274	'AT4G31470'	795	551	-0.514799	8.50537e-11	2.49362e-09	57.51	40.34	CAP (Cysteine-rich secretory proteins, Antigen 5, and Pathogenesis-related 1 protein) superfamily protein
840032	'FEI1'	2078	1440	-0.515024	8.70601e-26	6.34615e-24	56.39	39.47	Leucine-rich repeat protein kinase family protein
838596	'AT1G20070'	539.93	373.76	-0.516557	8.04055e-08	1.62375e-06	33.74	23.64	hypothetical protein
834794	'TIP2;3'	16159	11158	-0.520156	6.34396e-192	4.21973e-189	960.22	671.02	tonoplast intrinsic protein 2;3
829521	'CER4'	584	403	-0.521085	1.85043e-08	4.02312e-07	22.47	15.68	Jojoba acyl CoA reductase-related male sterility protein
816423	'AT2G19060'	285	196	-0.526005	7.38543e-05	0.000837055	10.3	7.17	SGNH hydrolase-type esterase superfamily protein
831370	'AT5G15180'	2925	2010	-0.527138	4.40395e-37	4.44256e-35	153.04	106.43	Peroxidase superfamily protein
841990	'AT1G55430'	359.19	246.17	-0.530989	7.19352e-06	0.00010283	10.64	7.38	Cysteine/Histidine-rich C1 domain family protein
818642	'ASG8'	292	200	-0.531865	5.06791e-05	0.000598283	16.13	11.18	hypothetical protein
820196	'PAL4'	1673	1145	-0.532987	2.50429e-22	1.62512e-20	41.66	28.85	phenylalanine ammonia-lyase 4
818005	'LHB1B2'	3529.26	2409.97	-0.536247	9.86463e-46	1.24981e-43	235.83	162.97	photosystem II light harvesting complex protein B1B2
834400	'APS4'	7477.89	5072.96	-0.5457	7.5122e-98	2.25207e-95	268.29	184.2	Pseudouridine synthase/archaeosine transglycosylase-like family protein
834696	'AT5G46530'	295	200	-0.546612	2.97346e-05	0.000369039	25.56	17.54	AWPM-19-like family protein
828648	'NUDT10'	301	204	-0.547091	2.43127e-05	0.000308585	13.87	9.63	nudix hydrolase homolog 10
838240	'GSTF4'	378	256	-0.548139	2.15318e-06	3.41763e-05	29.02	19.84	glutathione S-transferase F4
831690	'MLS'	945	639	-0.550395	5.47007e-14	2.15612e-12	33.45	22.87	malate synthase
839048	'AT1G24320'	273.9	185.12	-0.551085	5.05271e-05	0.000597815	7.31	4.92	Six-hairpin glycosidases superfamily protein
819259	'AT2G46495'	259	175	-0.551494	8.01233e-05	0.000900435	12.82	8.78	RING/U-box superfamily protein
820169	'AT3G10080'	268	181	-0.55214	5.91383e-05	0.000685972	18.74	12.81	RmlC-like cupins superfamily protein
824035	'SWEET11'	2814	1898	-0.554039	5.9424e-39	6.4205e-37	139.97	95.54	Nodulin MtN3 family protein
833897	'PMAT1'	1073.73	723.04	-0.556381	5.73434e-16	2.57501e-14	35.95	24.5	HXXXD-type acyl-transferase family protein
829508	'AT4G33666'	445	299	-0.559557	1.62295e-07	3.11493e-06	67.46	45.87	hypothetical protein
820933	'AT3G16800'	1116	747	-0.565054	5.82606e-17	2.74354e-15	53.72	35.88	Protein phosphatase 2C family protein
842928	'ZFP4'	627	418	-0.570859	2.43908e-10	6.82204e-09	31.59	21.31	zinc finger protein 4
831887	'LAC11'	4394	2926	-0.572502	2.28876e-63	4.19967e-61	154.89	104.38	laccase 11
834274	'AT5G42655'	367	244	-0.574796	1.09623e-06	1.82291e-05	34.94	23.34	Disease resistance-responsive (dirigent-like protein) family protein
823901	'LHCA4'	811	539	-0.575313	4.1481e-13	1.50927e-11	43.32	29.14	light-harvesting chlorophyll-protein complex I subunit A4
836856	'IRX15-L'	617	410.03	-0.575438	2.52495e-10	7.05296e-09	35.4	23.81	IRREGULAR XYLEM protein (DUF579)
837870	'AT1G13130'	306	203	-0.577949	7.74641e-06	0.000109629	11.09	7.44	Cellulase (glycosyl hydrolase family 5) protein
817663	'CLE5'	1618	1071	-0.58115	4.89986e-25	3.51156e-23	165.74	111.05	CLAVATA3/ESR-RELATED 5
822405	'RPL12-C'	273	180.7	-0.581201	2.18172e-05	0.000280253	19.97	13.37	ribosomal protein L12-C
837337	'AT1G08160'	925	612	-0.581819	5.18922e-15	2.21348e-13	63.4	42.45	Late embryogenesis abundant (LEA) hydroxyproline-rich glycoprotein family
827780	'AT4G20320'	1198	792	-0.582952	4.76245e-19	2.55337e-17	31.63	20.99	CTP synthase family protein
818656	'EXPA8'	377	249	-0.584316	5.35849e-07	9.41052e-06	19.66	13.14	expansin A8
836778	'MAN7'	293	192.87	-0.589169	8.49405e-06	0.000119653	7.45	4.96	Glycosyl hydrolase superfamily protein
837075	'UGT74E2'	3241.95	2133.93	-0.589246	1.21458e-49	1.67873e-47	126.47	84.25	Uridine diphosphate glycosyltransferase 74E2
834800	PME5'	388	255	-0.591456	2.72695e-07	5.02103e-06	18.38	12.22	Pectin lyase-like superfamily protein
814866	'AT2G03370'	225.48	148	-0.593299	8.48232e-05	0.000945763	9.94	6.61	O-linked-mannose beta-1,4-N-acetylglucosaminyltransferase-like protein
821097	'SEOR1'	453	297	-0.594945	2.3398e-08	5.03058e-07	11.57	7.68	sieve element occlusion amino-terminus protein
841820	PME2'	4681	3051	-0.603431	7.00262e-74	1.50556e-71	156.71	103.37	pectin methylesterase 2
28719297	'AT3G21680'	356	232	-0.603649	5.28299e-07	9.30095e-06	24.65	16.26	hypothetical protein
838870	'MYB3'	504	328	-0.605625	2.15796e-09	5.39743e-08	28.37	18.8	myb domain protein 3
843287	'AT1G69526'	1356	881	-0.60804	6.65872e-23	4.42909e-21	73.3	47.49	S-adenosyl-L-methionine-dependent methyltransferases superfamily protein
2745992	'AT5G20045'	254	165	-0.608259	1.99339e-05	0.000259189	23.09	15.18	transmembrane protein
835755	'AGP14'	3473	2256	-0.608312	4.60343e-56	7.31223e-54	511.38	336.17	arabinogalactan protein 14
817427	'AT2G28780'	575	372	-0.614156	9.56658e-11	2.78556e-09	13.91	9.1	P-hydroxybenzoic acid efflux pump subunit
842174	'AT1G58070'	529	342	-0.615168	5.02122e-10	1.36497e-08	31.3	20.48	WEB family protein
828470	'CHX17'	3237	2085	-0.620507	3.34632e-54	5.01594e-52	78.54	51.2	cation/H+ exchanger 17
2745747	'AT1G07985'	371	237	-0.632429	9.41074e-08	1.87029e-06	27.65	17.88	Expressed protein
832093	AT5G19730'	584	371	-0.640446	1.26608e-11	4.02816e-10	21.44	13.78	Pectin lyase-like superfamily protein
825389	'AT3G62160'	318	202	-0.640568	5.78269e-07	1.00889e-05	13.29	8.55	HXXXD-type acyl-transferase family protein
844391	'AT1G80520'	222	141	-0.640761	2.94885e-05	0.000366626	13.26	8.53	Sterile alpha motif (SAM) domain-containing protein
837624	'AT1G10810'	257	163	-0.642793	6.56577e-06	9.46833e-05	12.27	7.88	NAD(P)-linked oxidoreductase superfamily protein
835307	'LTI78'	467	296	-0.643722	1.17446e-09	3.04858e-08	11.89	7.63	low-temperature-responsive protein 78 (LTI78) / desiccation-responsive protein 29A (RD29A)
822018	'AMT1;3'	1747	1098	-0.655898	5.46695e-33	4.88925e-31	61.42	39.07	ammonium transporter 1;3
836529	'XYP1'	261	164	-0.656251	3.71832e-06	5.63305e-05	17.95	11.4	Bifunctional inhibitor/lipid-transfer protein/seed storage 2S albumin superfamily protein
829469	'PGSIP3'	301	189	-0.657274	6.51481e-07	1.12646e-05	10.32	6.57	plant glycogenin-like starch initiation protein 3
825184	'DIN2'	243	152	-0.662782	6.68507e-06	9.63383e-05	7.93	5.01	Glycosyl hydrolase superfamily protein
5007786	'AT1G48745'	186	116	-0.667075	7.4134e-05	0.000839331	14.72	9.29	hypothetical protein
823393	'SUS4'	191	119	-0.668508	5.74252e-05	0.000669384	4.8	3	sucrose synthase 4
819337	'LACS1'	241	150	-0.669967	5.95762e-06	8.66767e-05	6.9	4.37	AMP-dependent synthetase and ligase family protein
820047	'LYK2'	168.84	101.97	-0.713409	6.19276e-05	0.000713273	5.82	3.56	Protein kinase superfamily protein
827522	'ALMT12'	222	134	-0.714224	4.27774e-06	6.4121e-05	7.2	4.4	aluminum-activated, malate transporter 12
841253	'AT1G48330'	309.99	183.99	-0.738491	2.22332e-08	4.79466e-07	24.27	14.58	SsrA-binding protein
834078	'LHT1'	960	569	-0.740503	5.77726e-23	3.86695e-21	36.05	21.67	lysine histidine transporter 1
826416	'AT4G08555'	309	183	-0.74166	2.07527e-08	4.48449e-07	38.01	22.78	hypothetical protein
829032	'AT4G29110'	272	161	-0.742443	1.40854e-07	2.72304e-06	17.49	10.48	cotton fiber protein
821825	'AT3G22540'	176	104	-0.744889	2.1703e-05	0.000278955	16.52	9.88	hypothetical protein (DUF1677)
837073	AT1G05660'	1705.4	1007.01	-0.745929	5.47837e-40	6.16969e-38	76.43	45.67	Pectin lyase-like superfamily protein
831178	'AT5G13370'	469.85	276.83	-0.749097	3.11038e-12	1.03769e-10	14	8.35	Auxin-responsive GH3 family protein
836433	'AT5G63130'	167	98	-0.754891	2.85301e-05	0.000356166	7.18	4.25	Octicosapeptide/Phox/Bem1p family protein
823481	'LTPG2'	483	281	-0.76735	5.23949e-13	1.88701e-11	39.94	23.6	Bifunctional inhibitor/lipid-transfer protein/seed storage 2S albumin superfamily protein
832968	'AN3'	1423	810	-0.798839	1.12295e-37	1.1603e-35	66.78	38.29	SSXT family protein
820641	'GLIP4'	136	77.37	-0.799657	7.1996e-05	0.000817298	7.97	4.59	GDSL-motif lipase 4
827178	'AT4G15120'	132	75	-0.801472	8.91303e-05	0.000987064	8.49	4.88	VQ motif-containing protein
839481	'AT1G01210'	208.96	118.46	-0.804724	7.52421e-07	1.28225e-05	23.46	13.42	DNA-directed RNA polymerase, subunit M, archaeal
833758	'RSL1'	142.01	80	-0.813817	3.82065e-05	0.000463641	7.18	4.09	RHD SIX-LIKE 1
830125	'AT4G39700'	145	81	-0.825956	2.5046e-05	0.000316007	12.26	6.93	Heavy metal transport/detoxification superfamily protein
823505	'AT3G43890'	153.21	85.48	-0.827748	1.42413e-05	0.000191489	4.5	2.54	Cysteine/Histidine-rich C1 domain family protein
821855	'ELIP1'	288	160	-0.833894	2.12039e-09	5.32223e-08	19.44	10.93	Chlorophyll A-B binding family protein
844384	'AT1G80450'	243	135	-0.833894	3.78489e-08	7.96062e-07	10.99	6.18	VQ motif-containing protein
816236	'AT2G17300'	355	196	-0.842862	1.95229e-11	6.10197e-10	21.9	12.23	hypothetical protein
819874	'AT3G06890'	127	70	-0.845298	5.74627e-05	0.000669455	10.84	6.04	transmembrane protein
842964	'AT1G66460'	141.27	77.3	-0.855812	1.80331e-05	0.000236496	5.8	3.14	Protein kinase superfamily protein
816872	'AT2G23400'	231.69	125.53	-0.87006	2.56195e-08	5.48051e-07	15.49	8.67	Undecaprenyl pyrophosphate synthetase family protein
836879	'AT5G67430'	328	177	-0.875843	2.67351e-11	8.25916e-10	13.74	7.48	Acyl-CoA N-acyltransferases (NAT) superfamily protein
829820	'PMT6'	247	133	-0.878982	6.62952e-09	1.53714e-07	8.83	4.81	Major facilitator superfamily protein
830673	'AT5G07800'	129	69	-0.8886	2.33293e-05	0.000297522	5.12	2.77	Flavin-binding monooxygenase family protein
817367	'ACA2'	190	101	-0.897541	2.24631e-07	4.21628e-06	8.94	4.69	alpha carbonic anhydrase 2
843524	'VND7'	150	79	-0.910935	3.18773e-06	4.89545e-05	7.66	3.95	vascular related NAC-domain protein 7
814838	'EXPA15'	927	486	-0.91751	2.2707e-31	1.91793e-29	44.55	23.63	expansin A15
829494	'AT4G33550'	1158	607	-0.917764	8.82546e-39	9.48737e-37	120.59	64.01	Bifunctional inhibitor/lipid-transfer protein/seed storage 2S albumin superfamily protein
826507	'AT4G09250'	428.32	224.5	-0.91787	2.33422e-15	1.01395e-13	25.68	13.62	SPla/RYanodine receptor (SPRY) domain-containing protein
831381	'CASP5'	1886	978	-0.93332	9.04021e-64	1.67323e-61	148.72	78.05	Uncharacterized protein family (UPF0497)
815086	'GRP3S'	138.87	70.98	-0.954147	3.16545e-06	4.86474e-05	14.97	8	glycine-rich protein 3 short
6240977	'AT1G55152'	129.32	65.32	-0.971246	5.02502e-06	7.40703e-05	10.29	5.26	hypothetical protein
821477	'AT3G19430'	2815	1411	-0.982314	1.74115e-102	5.79068e-100	93.07	47.49	late embryogenesis abundant protein-related / LEA protein-like protein
821466	'AT3G19320'	485	237	-1.01899	3.70669e-20	2.14394e-18	19.71	9.75	Leucine-rich repeat (LRR) family protein
828628	AT4G25250'	1081	527	-1.02239	4.01539e-43	4.7482e-41	83.66	41.27	Plant invertase/pectin methylesterase inhibitor superfamily protein
831004	'AT5G11330'	263	128	-1.02482	1.01889e-11	3.27106e-10	12.11	5.93	FAD/NAD(P)-binding oxidoreductase family protein
836354	'AT5G62330'	320.4	154.18	-1.04116	2.78735e-14	1.11941e-12	37.15	18.09	hypothetical protein
841225	'AT1G48070'	96	46	-1.0473	2.85826e-05	0.000356612	11.51	5.65	Thioredoxin superfamily protein
835618	'IAMT1'	392	187	-1.05371	1.92793e-17	9.47714e-16	18.76	9.04	IAA carboxylmethyltransferase 1
28720174	'AT4G23015'	90.38	42.8	-1.06429	3.8905e-05	0.00047024	26.5	12.7	transmembrane protein
827983	'EXPA17'	340	161	-1.06437	1.46735e-15	6.43971e-14	21.59	10.35	expansin A17
839443	AT1G02460'	265	125	-1.06996	1.49531e-12	5.17524e-11	8.69	4.15	Pectin lyase-like superfamily protein
818566	'P5CS1'	1560.63	731.03	-1.08002	4.64305e-67	8.90336e-65	40.47	19.3	delta1-pyrroline-5-carboxylate synthase 1
818354	'ChlAKR'	92	43	-1.08319	2.54803e-05	0.000321106	4.56	2.16	NAD(P)-linked oxidoreductase superfamily protein
839341	'LHY'	162	74	-1.11629	1.03404e-08	2.33152e-07	4.43	2.16	Homeodomain-like superfamily protein
836040	'HAI1'	76	34	-1.14636	6.17621e-05	0.00071291	2.72	1.24	PP2C protein (Clade A protein phosphatases type 2C)
839211	'MLO14'	222	95	-1.21046	8.70183e-13	3.05641e-11	6.96	3.04	Seven transmembrane MLO family protein
829841	'CP1'	857	364	-1.22125	1.96672e-45	2.44805e-43	40.2	17.28	cysteine proteinase1
815101	'GRP-3'	199.13	84.02	-1.2308	6.84168e-12	2.22328e-10	19.37	8.38	glycine-rich protein 3
841807	WAG1'	345	145	-1.23644	1.26593e-19	7.09086e-18	12.67	5.39	WAG 1
837072	AT1G05650'	248.6	101.99	-1.2713	3.75722e-15	1.62216e-13	11.4	4.73	Pectin lyase-like superfamily protein
837345	'ADT6'	91.01	36.52	-1.30324	1.23464e-06	2.03086e-05	3.39	1.38	arogenate dehydratase 6
820580	'PRA1.F4'	119.41	47.77	-1.30764	2.54796e-08	5.46156e-07	3.54	1.43	prenylated RAB acceptor 1.F4
823554	'NAC060'	59	23	-1.34498	6.30631e-05	0.000724784	2.83	1.22	NAC domain containing protein 60
819296	'CCA1'	81	31	-1.37155	1.94858e-06	3.1208e-05	2.24	0.96	circadian clock associated 1
841784	'HEI10'	318.61	117	-1.43118	1.90023e-22	1.23689e-20	12.65	8	RING/U-box superfamily protein
828661	'LAF1'	382	139	-1.44438	6.15435e-27	4.61251e-25	28.65	10.81	myb domain protein 18
836392	'AT5G62710'	367	127	-1.51685	8.86808e-28	6.83903e-26	11.1	3.91	Leucine-rich repeat protein kinase family protein
817946	'AGP30'	8154	2738	-1.56028	0	0	498.79	169.5	arabinogalactan protein 30
28718315	'AT2G29485'	38.96	11.42	-1.75633	7.69917e-05	0.000868452	4.15	1.23	hypothetical protein
840651	'AT1G38065'	89.45	25.03	-1.82332	7.87968e-10	2.08866e-08	3.41	0.97	O-fucosyltransferase family protein
842756	'CBL8'	137	38	-1.836	2.10803e-14	8.62872e-13	11.82	3.47	calcineurin B-like protein 8
28717415	'AT1G70335'	136.44	36.53	-1.88701	7.77719e-15	3.25221e-13	30.99	8.4	hypothetical protein
828683	'AT4G25780'	42	11	-1.91878	1.29985e-05	0.000176562	2.39	0.63	CAP (Cysteine-rich secretory proteins, Antigen 5, and Pathogenesis-related 1 protein) superfamily protein
836772	'RAB18'	38	9	-2.0639	1.36019e-05	0.000184054	2.64	0.59	Dehydrin family protein
824648	'AT3G54830'	86.94	19	-2.17992	9.65437e-12	3.10882e-10	3.35	0.74	Transmembrane amino acid transporter family protein
818363	'AT2G37870'	208	45	-2.19448	3.70922e-26	2.72244e-24	23.31	5.1	Bifunctional inhibitor/lipid-transfer protein/seed storage 2S albumin superfamily protein
828503	'AT4G24030'	32.92	6.65	-2.29343	1.53334e-05	0.000204622	6.48	1.33	hypothetical protein
833778	'AT5G37990'	30	6	-2.30782	3.42518e-05	0.000419235	1.92	0.39	S-adenosyl-L-methionine-dependent methyltransferase superfamily protein
817487	'HAI3'	24	3	-2.9859	2.0165e-05	0.000261714	1.1	0.14	highly ABA-induced PP2C protein 3
842234	'AT1G59218'	34.74	4.18	-3.04092	2.29234e-07	4.28379e-06	0.6	0.08	Disease resistance protein (CC-NBS-LRR class) family
31370887	'AT5G49645'	201.18	21.81	-3.19132	4.00422e-37	4.05856e-35	20.38	2.24	hypothetical protein
837266	'AT1G07520'	16.69	0	-5.04681	2.61972e-05	0.000328778	0.49	0	GRAS family transcription factor
28718364	'AT2G47935'	17.08	0	-5.08013	2.07652e-05	0.000268196	1.38	0	transmembrane protein
833632	'AT5G36670'	20.04	0	-5.31071	3.63761e-06	5.52652e-05	0.34	0	RING/FYVE/PHD zinc finger superfamily protein
844060	'AAE2'	32.36	0	-6.00204	3.63371e-09	8.76912e-08	1.21	0	AMP-dependent synthetase and ligase family protein
820173	'AT3G10113'	32.57	0	-6.01137	3.24306e-09	7.89801e-08	1.95	0	Homeodomain-like superfamily protein
838867	'AT1G22610'	203.75	0	-8.65655	2.06391e-41	2.38752e-39	4.14	0	C2 calcium/lipid-binding plant phosphoribosyltransferase family protein
841783	'MRD1'	624.39	0	-10.2722	2.08175e-99	6.33001e-97	38.02	0	mto 1 responding down 1

## Sheet: Figure 5b
Source data of Fig. 5b qPCR data
Block Type	96well
Chemistry	SYBR_GREEN
Experiment File Name	F:\LILAB\KINGCO\247-CESA1-7.eds
Experiment Run End Time	2021-12-02 12:46:48 PM CST
Instrument Type	steponeplus
Passive Reference	ROX
Well	Sample Name	Target Name	Task	Reporter	Quencher	RQ	RQ Min	RQ Max	Cт	Cт Mean	Cт SD	ΔCт	ΔCт Mean	ΔCт SE	HK Control ΔCт Mean	HK Control ΔCт SE	ΔΔCт	Automatic Ct Threshold	Ct Threshold	Automatic Baseline	Baseline Start	Baseline End	Efficiency	Comments
B1	arh1-2 fei1-C fei2-C	CESA1	UNKNOWN	SYBR	None	0.440042	0.387791	0.499334	27.2531	27.1938	0.054065		8.21151	0.0656824			1.18429	TRUE	1.5173	TRUE	3	19	1
B2	arh1-2 fei1-C fei2-C	CESA1	UNKNOWN	SYBR	None	0.440042	0.387791	0.499334	27.1471	27.1938	0.054065		8.21151	0.0656824			1.18429	TRUE	1.5173	TRUE	3	19	1
B3	arh1-2 fei1-C fei2-C	CESA1	UNKNOWN	SYBR	None	0.440042	0.387791	0.499334	27.1812	27.1938	0.054065		8.21151	0.0656824			1.18429	TRUE	1.5173	TRUE	3	19	1
B4	arh1-2 fei1-C fei2-C	CESA3	UNKNOWN	SYBR	None	1.03187	0.750039	1.41961	25.9485	25.8015	0.269094		6.81922	0.165762			-0.0452665	TRUE	1.61564	TRUE	3	17	1
B5	arh1-2 fei1-C fei2-C	CESA3	UNKNOWN	SYBR	None	1.03187	0.750039	1.41961	25.9652	25.8015	0.269094		6.81922	0.165762			-0.0452665	TRUE	1.61564	TRUE	3	17	1
B6	arh1-2 fei1-C fei2-C	CESA3	UNKNOWN	SYBR	None	1.03187	0.750039	1.41961	25.4909	25.8015	0.269094		6.81922	0.165762			-0.0452665	TRUE	1.61564	TRUE	3	17	1
B7	arh1-2 fei1-C fei2-C	CESA5	UNKNOWN	SYBR	None	1.1746	1.02032	1.35221	25.9577	26.0136	0.0777246		7.03134	0.0731679			-0.232174	TRUE	1.4035	TRUE	3	18	1
B8	arh1-2 fei1-C fei2-C	CESA5	UNKNOWN	SYBR	None	1.1746	1.02032	1.35221	25.9809	26.0136	0.0777246		7.03134	0.0731679			-0.232174	TRUE	1.4035	TRUE	3	18	1
B9	arh1-2 fei1-C fei2-C	CESA5	UNKNOWN	SYBR	None	1.1746	1.02032	1.35221	26.1024	26.0136	0.0777246		7.03134	0.0731679			-0.232174	TRUE	1.4035	TRUE	3	18	1
B10	arh1-2 fei1-C fei2-C	CESA7	UNKNOWN	SYBR	None	0.773782	0.643904	0.929856	29.9566	29.8343	0.131631		10.852	0.0954749			0.370001	TRUE	1.46815	TRUE	3	23	1
B11	arh1-2 fei1-C fei2-C	CESA7	UNKNOWN	SYBR	None	0.773782	0.643904	0.929856	29.8512	29.8343	0.131631		10.852	0.0954749			0.370001	TRUE	1.46815	TRUE	3	22	1
B12	arh1-2 fei1-C fei2-C	CESA7	UNKNOWN	SYBR	None	0.773782	0.643904	0.929856	29.695	29.8343	0.131631		10.852	0.0954749			0.370001	TRUE	1.46815	TRUE	3	22	1
D1	Col-0	CESA1	UNKNOWN	SYBR	None	1	0.90439	1.10572	26.547	26.5587	0.070816		7.02722	0.0522191			0	TRUE	1.5173	TRUE	3	18	1
D2	Col-0	CESA1	UNKNOWN	SYBR	None	1	0.90439	1.10572	26.4945	26.5587	0.070816		7.02722	0.0522191			0	TRUE	1.5173	TRUE	3	19	1
D3	Col-0	CESA1	UNKNOWN	SYBR	None	1	0.90439	1.10572	26.6347	26.5587	0.070816		7.02722	0.0522191			0	TRUE	1.5173	TRUE	3	19	1
D4	Col-0	CESA3	UNKNOWN	SYBR	None	1	0.848796	1.17814	26.4408	26.396	0.136395		6.86449	0.0851847			0	TRUE	1.61564	TRUE	3	17	1
D5	Col-0	CESA3	UNKNOWN	SYBR	None	1	0.848796	1.17814	26.5044	26.396	0.136395		6.86449	0.0851847			0	TRUE	1.61564	TRUE	3	18	1
D6	Col-0	CESA3	UNKNOWN	SYBR	None	1	0.848796	1.17814	26.2429	26.396	0.136395		6.86449	0.0851847			0	TRUE	1.61564	TRUE	3	18	1
D7	Col-0	CESA5	UNKNOWN	SYBR	None	1	0.791246	1.26383	26.9403	26.795	0.203084		7.26351	0.121667			0	TRUE	1.4035	TRUE	3	19	1
D8	Col-0	CESA5	UNKNOWN	SYBR	None	1	0.791246	1.26383	26.8818	26.795	0.203084		7.26351	0.121667			0	TRUE	1.4035	TRUE	3	19	1
D9	Col-0	CESA5	UNKNOWN	SYBR	None	1	0.791246	1.26383	26.563	26.795	0.203084		7.26351	0.121667			0	TRUE	1.4035	TRUE	3	18	1
D10	Col-0	CESA7	UNKNOWN	SYBR	None	1	0.885163	1.12974	30.0603	30.0135	0.0942731		10.482	0.0633851			0	TRUE	1.46815	TRUE	3	23	1
D11	Col-0	CESA7	UNKNOWN	SYBR	None	1	0.885163	1.12974	30.0752	30.0135	0.0942731		10.482	0.0633851			0	TRUE	1.46815	TRUE	3	23	1
D12	Col-0	CESA7	UNKNOWN	SYBR	None	1	0.885163	1.12974	29.905	30.0135	0.0942731		10.482	0.0633851			0	TRUE	1.46815	TRUE	3	22	1
F1	arh1-2 fei1-C fei2-C	ACT2	UNKNOWN	SYBR	None				19.0945	18.9823	0.100098							TRUE	1.20478	TRUE	3	12	1
F2	arh1-2 fei1-C fei2-C	ACT2	UNKNOWN	SYBR	None				18.9021	18.9823	0.100098							TRUE	1.20478	TRUE	3	11	1
F3	arh1-2 fei1-C fei2-C	ACT2	UNKNOWN	SYBR	None				18.9503	18.9823	0.100098							TRUE	1.20478	TRUE	3	11	1
F4	arh1-2 fei1-C fei2-C	CESA2	UNKNOWN	SYBR	None	0.885103	0.717992	1.09111	29.1503	29.1015	0.159518		10.1192	0.108728			0.176083	TRUE	1.36693	TRUE	3	21	1
F5	arh1-2 fei1-C fei2-C	CESA2	UNKNOWN	SYBR	None	0.885103	0.717992	1.09111	29.2309	29.1015	0.159518		10.1192	0.108728			0.176083	TRUE	1.36693	TRUE	3	21	1
F6	arh1-2 fei1-C fei2-C	CESA2	UNKNOWN	SYBR	None	0.885103	0.717992	1.09111	28.9233	29.1015	0.159518		10.1192	0.108728			0.176083	TRUE	1.36693	TRUE	3	21	1
F7	arh1-2 fei1-C fei2-C	CESA4	UNKNOWN	SYBR	None	0.653429	0.583065	0.732284	28.9605	28.9375	0.0222566		9.95521	0.0592027			0.613898	TRUE	1.53188	TRUE	3	21	1
F8	arh1-2 fei1-C fei2-C	CESA4	UNKNOWN	SYBR	None	0.653429	0.583065	0.732284	28.9359	28.9375	0.0222566		9.95521	0.0592027			0.613898	TRUE	1.53188	TRUE	3	21	1
F9	arh1-2 fei1-C fei2-C	CESA4	UNKNOWN	SYBR	None	0.653429	0.583065	0.732284	28.9161	28.9375	0.0222566		9.95521	0.0592027			0.613898	TRUE	1.53188	TRUE	3	21	1
F10	arh1-2 fei1-C fei2-C	CESA6	UNKNOWN	SYBR	None	0.437688	0.37838	0.506292	26.5271	26.5785	0.0845805		7.59624	0.0756601			1.19202	TRUE	1.54149	TRUE	3	19	1
F11	arh1-2 fei1-C fei2-C	CESA6	UNKNOWN	SYBR	None	0.437688	0.37838	0.506292	26.6762	26.5785	0.0845805		7.59624	0.0756601			1.19202	TRUE	1.54149	TRUE	3	19	1
F12	arh1-2 fei1-C fei2-C	CESA6	UNKNOWN	SYBR	None	0.437688	0.37838	0.506292	26.5323	26.5785	0.0845805		7.59624	0.0756601			1.19202	TRUE	1.54149	TRUE	3	19	1
H1	Col-0	ACT2	UNKNOWN	SYBR	None				19.4898	19.5315	0.0562637							TRUE	1.20478	TRUE	3	12	1
H2	Col-0	ACT2	UNKNOWN	SYBR	None				19.5955	19.5315	0.0562637							TRUE	1.20478	TRUE	3	12	1
H3	Col-0	ACT2	UNKNOWN	SYBR	None				19.5092	19.5315	0.0562637							TRUE	1.20478	TRUE	3	12	1
H4	Col-0	CESA2	UNKNOWN	SYBR	None	1	0.650748	1.53669	29.7377	29.4746	0.382557		9.94311	0.223245			0	TRUE	1.36693	TRUE	3	21	1
H5	Col-0	CESA2	UNKNOWN	SYBR	None	1	0.650748	1.53669	29.6504	29.4746	0.382557		9.94311	0.223245			0	TRUE	1.36693	TRUE	3	21	1
H6	Col-0	CESA2	UNKNOWN	SYBR	None	1	0.650748	1.53669	29.0358	29.4746	0.382557		9.94311	0.223245			0	TRUE	1.36693	TRUE	3	20	1
H7	Col-0	CESA4	UNKNOWN	SYBR	None	1	0.904327	1.10579	28.8877	28.8728	0.0708954		9.34131	0.052255			0	TRUE	1.53188	TRUE	3	21	1
H8	Col-0	CESA4	UNKNOWN	SYBR	None	1	0.904327	1.10579	28.7957	28.8728	0.0708954		9.34131	0.052255			0	TRUE	1.53188	TRUE	3	21	1
H9	Col-0	CESA4	UNKNOWN	SYBR	None	1	0.904327	1.10579	28.9351	28.8728	0.0708954		9.34131	0.052255			0	TRUE	1.53188	TRUE	3	21	1
H10	Col-0	CESA6	UNKNOWN	SYBR	None	1	0.932459	1.07243	25.9641	25.9357	0.0282063		6.40421	0.0363373			0	TRUE	1.54149	TRUE	3	18	1
H11	Col-0	CESA6	UNKNOWN	SYBR	None	1	0.932459	1.07243	25.9354	25.9357	0.0282063		6.40421	0.0363373			0	TRUE	1.54149	TRUE	3	18	1
H12	Col-0	CESA6	UNKNOWN	SYBR	None	1	0.932459	1.07243	25.9077	25.9357	0.0282063		6.40421	0.0363373			0	TRUE	1.54149	TRUE	3	18	1
Analysis Type	Singleplex
Endogenous Control	ACT2
RQ Min/Max Confidence Level	95.0
Reference Sample	Col-0

## Sheet: Figure 5c
Source data of Fig. 5c qPCR data
Block Type	96well
Chemistry	SYBR_GREEN
Experiment File Name	F:\LILAB\KINGCO\CHONGFU\CHONGFU-247-GAUT.eds
Experiment Run End Time	2022-06-20 18:49:37 PM CST
Instrument Type	steponeplus
Passive Reference	ROX
Well	Sample Name	Target Name	Task	Reporter	Quencher	RQ	RQ Min	RQ Max	Cт	Cт Mean	Cт SD	ΔCт	ΔCт Mean	ΔCт SE	HK Control ΔCт Mean	HK Control ΔCт SE	ΔΔCт	Automatic Ct Threshold	Ct Threshold	Automatic Baseline	Baseline Start	Baseline End	Efficiency
A2	arh1-2 fei1-C fei2-C	GAUT3	UNKNOWN	SYBR	None	0.617852	0.555694	0.686963	27.6379	27.6322	0.00800183		12.6635	0.048067			0.694667	TRUE	2.54172	TRUE	3	19	1
A3	arh1-2 fei1-C fei2-C	GAUT3	UNKNOWN	SYBR	None	0.617852	0.555694	0.686963	27.6265	27.6322	0.00800183		12.6635	0.048067			0.694667	TRUE	2.54172	TRUE	3	19	1
A4	arh1-2 fei1-C fei2-C	GAUT7	UNKNOWN	SYBR	None	0.723697	0.659887	0.793677	19.9293	19.9259	0.00812439		4.95715	0.0479628			0.466542	TRUE	2.54449	TRUE	3	12	1
A5	arh1-2 fei1-C fei2-C	GAUT7	UNKNOWN	SYBR	None	0.723697	0.659887	0.793677	19.9318	19.9259	0.00812439		4.95715	0.0479628			0.466542	TRUE	2.54449	TRUE	3	12	1
A6	arh1-2 fei1-C fei2-C	GAUT7	UNKNOWN	SYBR	None	0.723697	0.659887	0.793677	19.9166	19.9259	0.00812439		4.95715	0.0479628			0.466542	TRUE	2.54449	TRUE	3	12	1
A7	arh1-2 fei1-C fei2-C	GAUT11	UNKNOWN	SYBR	None	0.81885	0.72831	0.920645	21.2069	21.2743	0.065468		6.30552	0.060886			0.288329	TRUE	2.34544	TRUE	3	13	1
A8	arh1-2 fei1-C fei2-C	GAUT11	UNKNOWN	SYBR	None	0.81885	0.72831	0.920645	21.3376	21.2743	0.065468		6.30552	0.060886			0.288329	TRUE	2.34544	TRUE	3	13	1
A9	arh1-2 fei1-C fei2-C	GAUT11	UNKNOWN	SYBR	None	0.81885	0.72831	0.920645	21.2783	21.2743	0.065468		6.30552	0.060886			0.288329	TRUE	2.34544	TRUE	3	13	1
A10	arh1-2 fei1-C fei2-C	GAUT15	UNKNOWN	SYBR	None	0.590717	0.527809	0.661122	23.7817	23.7205	0.0586092		8.75172	0.0585101			0.759462	TRUE	2.53891	TRUE	3	15	1
A11	arh1-2 fei1-C fei2-C	GAUT15	UNKNOWN	SYBR	None	0.590717	0.527809	0.661122	23.7147	23.7205	0.0586092		8.75172	0.0585101			0.759462	TRUE	2.53891	TRUE	3	15	1
A12	arh1-2 fei1-C fei2-C	GAUT15	UNKNOWN	SYBR	None	0.590717	0.527809	0.661122	23.6649	23.7205	0.0586092		8.75172	0.0585101			0.759462	TRUE	2.53891	TRUE	3	15	1
B1	Col-0	GAUT3	UNKNOWN	SYBR	None	1	0.842006	1.18764	27.7835	27.8568	0.103623		11.9688	0.0779582			0	TRUE	2.54172	TRUE	3	20	1
B3	Col-0	GAUT3	UNKNOWN	SYBR	None	1	0.842006	1.18764	27.9301	27.8568	0.103623		11.9688	0.0779582			0	TRUE	2.54172	TRUE	3	20	1
B4	Col-0	GAUT7	UNKNOWN	SYBR	None	1	0.926793	1.07899	20.3694	20.3786	0.0505567		4.4906	0.0395043			0	TRUE	2.54449	TRUE	3	12	1
B5	Col-0	GAUT7	UNKNOWN	SYBR	None	1	0.926793	1.07899	20.4332	20.3786	0.0505567		4.4906	0.0395043			0	TRUE	2.54449	TRUE	3	12	1
B6	Col-0	GAUT7	UNKNOWN	SYBR	None	1	0.926793	1.07899	20.3333	20.3786	0.0505567		4.4906	0.0395043			0	TRUE	2.54449	TRUE	3	12	1
B7	Col-0	GAUT11	UNKNOWN	SYBR	None	1	0.941792	1.06181	21.8966	21.9052	0.0280617		6.01719	0.0311622			0	TRUE	2.34544	TRUE	3	14	1
B8	Col-0	GAUT11	UNKNOWN	SYBR	None	1	0.941792	1.06181	21.9366	21.9052	0.0280617		6.01719	0.0311622			0	TRUE	2.34544	TRUE	3	14	1
B9	Col-0	GAUT11	UNKNOWN	SYBR	None	1	0.941792	1.06181	21.8825	21.9052	0.0280617		6.01719	0.0311622			0	TRUE	2.34544	TRUE	3	14	1
B10	Col-0	GAUT15	UNKNOWN	SYBR	None	1	0.884687	1.13034	23.8315	23.8803	0.0689401		7.99226	0.0555424			0	TRUE	2.53891	TRUE	3	16	1
B12	Col-0	GAUT15	UNKNOWN	SYBR	None	1	0.884687	1.13034	23.929	23.8803	0.0689401		7.99226	0.0555424			0	TRUE	2.53891	TRUE	3	15	1
C1	arh1-2 fei1-C fei2-C	GAUT2	UNKNOWN	SYBR	None	0.511708	0.447009	0.585773	27.8345	27.8566	0.0892519		12.8879	0.0702405			0.966606	TRUE	2.51311	TRUE	3	19	1
C2	arh1-2 fei1-C fei2-C	GAUT2	UNKNOWN	SYBR	None	0.511708	0.447009	0.585773	27.9549	27.8566	0.0892519		12.8879	0.0702405			0.966606	TRUE	2.51311	TRUE	3	20	1
C3	arh1-2 fei1-C fei2-C	GAUT2	UNKNOWN	SYBR	None	0.511708	0.447009	0.585773	27.7805	27.8566	0.0892519		12.8879	0.0702405			0.966606	TRUE	2.51311	TRUE	3	20	1
C4	arh1-2 fei1-C fei2-C	GAUT6	UNKNOWN	SYBR	None	0.580414	0.503331	0.669301	26.8462	26.8897	0.0615506		11.921	0.0645961			0.784846	TRUE	2.34868	TRUE	3	19	1
C5	arh1-2 fei1-C fei2-C	GAUT6	UNKNOWN	SYBR	None	0.580414	0.503331	0.669301	26.9333	26.8897	0.0615506		11.921	0.0645961			0.784846	TRUE	2.34868	TRUE	3	18	1
C7	arh1-2 fei1-C fei2-C	GAUT10	UNKNOWN	SYBR	None	1.04452	0.938869	1.16207	23.9339	23.8778	0.048748		8.90906	0.0554125			-0.0628449	TRUE	2.97073	TRUE	3	15	1
C8	arh1-2 fei1-C fei2-C	GAUT10	UNKNOWN	SYBR	None	1.04452	0.938869	1.16207	23.8541	23.8778	0.048748		8.90906	0.0554125			-0.0628449	TRUE	2.97073	TRUE	3	15	1
C9	arh1-2 fei1-C fei2-C	GAUT10	UNKNOWN	SYBR	None	1.04452	0.938869	1.16207	23.8454	23.8778	0.048748		8.90906	0.0554125			-0.0628449	TRUE	2.97073	TRUE	3	15	1
C10	arh1-2 fei1-C fei2-C	GAUT14	UNKNOWN	SYBR	None	0.739469	0.650242	0.84094	21.4288	21.3705	0.0809821		6.40173	0.0668166			0.435438	TRUE	2.26969	TRUE	3	14	1
C11	arh1-2 fei1-C fei2-C	GAUT14	UNKNOWN	SYBR	None	0.739469	0.650242	0.84094	21.4046	21.3705	0.0809821		6.40173	0.0668166			0.435438	TRUE	2.26969	TRUE	3	13	1
C12	arh1-2 fei1-C fei2-C	GAUT14	UNKNOWN	SYBR	None	0.739469	0.650242	0.84094	21.278	21.3705	0.0809821		6.40173	0.0668166			0.435438	TRUE	2.26969	TRUE	3	13	1
D1	Col-0	GAUT2	UNKNOWN	SYBR	None	1	0.861336	1.16099	27.682	27.8093	0.126185		11.9213	0.0775638			0	TRUE	2.51311	TRUE	3	19	1
D2	Col-0	GAUT2	UNKNOWN	SYBR	None	1	0.861336	1.16099	27.8115	27.8093	0.126185		11.9213	0.0775638			0	TRUE	2.51311	TRUE	3	19	1
D3	Col-0	GAUT2	UNKNOWN	SYBR	None	1	0.861336	1.16099	27.9344	27.8093	0.126185		11.9213	0.0775638			0	TRUE	2.51311	TRUE	3	19	1
D5	Col-0	GAUT6	UNKNOWN	SYBR	None	1	0.914852	1.09307	27.0545	27.0242	0.0428711		11.1361	0.040343			0	TRUE	2.34868	TRUE	3	19	1
D6	Col-0	GAUT6	UNKNOWN	SYBR	None	1	0.914852	1.09307	26.9939	27.0242	0.0428711		11.1361	0.040343			0	TRUE	2.34868	TRUE	3	19	1
D7	Col-0	GAUT10	UNKNOWN	SYBR	None	1	0.94717	1.05578	24.845	24.8599	0.0161384		8.97191	0.028203			0	TRUE	2.97073	TRUE	3	15	1
D8	Col-0	GAUT10	UNKNOWN	SYBR	None	1	0.94717	1.05578	24.8578	24.8599	0.0161384		8.97191	0.028203			0	TRUE	2.97073	TRUE	3	16	1
D9	Col-0	GAUT10	UNKNOWN	SYBR	None	1	0.94717	1.05578	24.877	24.8599	0.0161384		8.97191	0.028203			0	TRUE	2.97073	TRUE	3	16	1
D10	Col-0	GAUT14	UNKNOWN	SYBR	None	1	0.913641	1.09452	21.8116	21.8543	0.0669454		5.9663	0.0469307			0	TRUE	2.26969	TRUE	3	14	1
D11	Col-0	GAUT14	UNKNOWN	SYBR	None	1	0.913641	1.09452	21.9315	21.8543	0.0669454		5.9663	0.0469307			0	TRUE	2.26969	TRUE	3	14	1
D12	Col-0	GAUT14	UNKNOWN	SYBR	None	1	0.913641	1.09452	21.8199	21.8543	0.0669454		5.9663	0.0469307			0	TRUE	2.26969	TRUE	3	14	1
E1	arh1-2 fei1-C fei2-C	GAUT1	UNKNOWN	SYBR	None	0.973491	0.853756	1.11002	22.0934	21.9979	0.0843625		7.02917	0.0681965			0.0387608	TRUE	1.86974	TRUE	3	14	1
E2	arh1-2 fei1-C fei2-C	GAUT1	UNKNOWN	SYBR	None	0.973491	0.853756	1.11002	21.9669	21.9979	0.0843625		7.02917	0.0681965			0.0387608	TRUE	1.86974	TRUE	3	14	1
E3	arh1-2 fei1-C fei2-C	GAUT1	UNKNOWN	SYBR	None	0.973491	0.853756	1.11002	21.9334	21.9979	0.0843625		7.02917	0.0681965			0.0387608	TRUE	1.86974	TRUE	3	14	1
E4	arh1-2 fei1-C fei2-C	GAUT5	UNKNOWN	SYBR	None	0.836161	0.75719	0.923369	22.2324	22.2163	0.0337182		7.24757	0.0515499			0.258147	TRUE	2.32469	TRUE	3	14	1
E5	arh1-2 fei1-C fei2-C	GAUT5	UNKNOWN	SYBR	None	0.836161	0.75719	0.923369	22.239	22.2163	0.0337182		7.24757	0.0515499			0.258147	TRUE	2.32469	TRUE	3	14	1
E6	arh1-2 fei1-C fei2-C	GAUT5	UNKNOWN	SYBR	None	0.836161	0.75719	0.923369	22.1776	22.2163	0.0337182		7.24757	0.0515499			0.258147	TRUE	2.32469	TRUE	3	14	1
E7	arh1-2 fei1-C fei2-C	GAUT9	UNKNOWN	SYBR	None	0.906298	0.824009	0.996805	21.9339	21.9598	0.0224484		6.99103	0.0494611			0.141943	TRUE	2.6039	TRUE	3	13	1
E8	arh1-2 fei1-C fei2-C	GAUT9	UNKNOWN	SYBR	None	0.906298	0.824009	0.996805	21.9715	21.9598	0.0224484		6.99103	0.0494611			0.141943	TRUE	2.6039	TRUE	3	14	1
E9	arh1-2 fei1-C fei2-C	GAUT9	UNKNOWN	SYBR	None	0.906298	0.824009	0.996805	21.9739	21.9598	0.0224484		6.99103	0.0494611			0.141943	TRUE	2.6039	TRUE	3	13	1
E10	arh1-2 fei1-C fei2-C	GAUT13	UNKNOWN	SYBR	None	0.462901	0.391406	0.547454	27.6935	27.8368	0.126345		12.868	0.0871748			1.11123	TRUE	2.52279	TRUE	3	19	1
E11	arh1-2 fei1-C fei2-C	GAUT13	UNKNOWN	SYBR	None	0.462901	0.391406	0.547454	27.9324	27.8368	0.126345		12.868	0.0871748			1.11123	TRUE	2.52279	TRUE	3	19	1
E12	arh1-2 fei1-C fei2-C	GAUT13	UNKNOWN	SYBR	None	0.462901	0.391406	0.547454	27.8843	27.8368	0.126345		12.868	0.0871748			1.11123	TRUE	2.52279	TRUE	3	19	1
F1	Col-0	GAUT1	UNKNOWN	SYBR	None	1	0.910617	1.09816	22.7992	22.8784	0.0705392		6.99041	0.0486537			0	TRUE	1.86974	TRUE	3	14	1
F2	Col-0	GAUT1	UNKNOWN	SYBR	None	1	0.910617	1.09816	22.9344	22.8784	0.0705392		6.99041	0.0486537			0	TRUE	1.86974	TRUE	3	14	1
F3	Col-0	GAUT1	UNKNOWN	SYBR	None	1	0.910617	1.09816	22.9017	22.8784	0.0705392		6.99041	0.0486537			0	TRUE	1.86974	TRUE	3	15	1
F4	Col-0	GAUT5	UNKNOWN	SYBR	None	1	0.918057	1.08926	22.8106	22.8774	0.0616038		6.98942	0.0444252			0	TRUE	2.32469	TRUE	3	15	1
F5	Col-0	GAUT5	UNKNOWN	SYBR	None	1	0.918057	1.08926	22.8897	22.8774	0.0616038		6.98942	0.0444252			0	TRUE	2.32469	TRUE	3	15	1
F6	Col-0	GAUT5	UNKNOWN	SYBR	None	1	0.918057	1.08926	22.932	22.8774	0.0616038		6.98942	0.0444252			0	TRUE	2.32469	TRUE	3	15	1
F7	Col-0	GAUT9	UNKNOWN	SYBR	None	1	0.947843	1.05503	22.7534	22.7371	0.0140855		6.84909	0.0278339			0	TRUE	2.6039	TRUE	3	14	1
F8	Col-0	GAUT9	UNKNOWN	SYBR	None	1	0.947843	1.05503	22.7293	22.7371	0.0140855		6.84909	0.0278339			0	TRUE	2.6039	TRUE	3	15	1
F9	Col-0	GAUT9	UNKNOWN	SYBR	None	1	0.947843	1.05503	22.7287	22.7371	0.0140855		6.84909	0.0278339			0	TRUE	2.6039	TRUE	3	14	1
F10	Col-0	GAUT13	UNKNOWN	SYBR	None	1	0.81297	1.23006	27.5548	27.6448	0.127298		11.7568	0.093867			0	TRUE	2.52279	TRUE	3	19	1
F12	Col-0	GAUT13	UNKNOWN	SYBR	None	1	0.81297	1.23006	27.7348	27.6448	0.127298		11.7568	0.093867			0	TRUE	2.52279	TRUE	3	19	1
G1	arh1-2 fei1-C fei2-C	ACT2	UNKNOWN	SYBR	None				15.0634	14.9687	0.0826757							TRUE	1.92032	TRUE	3	7	1
G2	arh1-2 fei1-C fei2-C	ACT2	UNKNOWN	SYBR	None				14.9322	14.9687	0.0826757							TRUE	1.92032	TRUE	3	7	1
G3	arh1-2 fei1-C fei2-C	ACT2	UNKNOWN	SYBR	None				14.9107	14.9687	0.0826757							TRUE	1.92032	TRUE	3	7	1
G4	arh1-2 fei1-C fei2-C	GAUT4	UNKNOWN	SYBR	None	0.964919	0.874424	1.06478	20.1686	20.133	0.031942		5.16426	0.0511715			0.0515197	TRUE	2.12921	TRUE	3	12	1
G5	arh1-2 fei1-C fei2-C	GAUT4	UNKNOWN	SYBR	None	0.964919	0.874424	1.06478	20.107	20.133	0.031942		5.16426	0.0511715			0.0515197	TRUE	2.12921	TRUE	3	12	1
G6	arh1-2 fei1-C fei2-C	GAUT4	UNKNOWN	SYBR	None	0.964919	0.874424	1.06478	20.1234	20.133	0.031942		5.16426	0.0511715			0.0515197	TRUE	2.12921	TRUE	3	12	1
G7	arh1-2 fei1-C fei2-C	GAUT8	UNKNOWN	SYBR	None	0.846497	0.77067	0.929785	26.212	26.2232	0.0172812		11.2545	0.0487645			0.240423	TRUE	2.38253	TRUE	3	18	1
G8	arh1-2 fei1-C fei2-C	GAUT8	UNKNOWN	SYBR	None	0.846497	0.77067	0.929785	26.2431	26.2232	0.0172812		11.2545	0.0487645			0.240423	TRUE	2.38253	TRUE	3	18	1
G9	arh1-2 fei1-C fei2-C	GAUT8	UNKNOWN	SYBR	None	0.846497	0.77067	0.929785	26.2145	26.2232	0.0172812		11.2545	0.0487645			0.240423	TRUE	2.38253	TRUE	3	17	1
G10	arh1-2 fei1-C fei2-C	GAUT12	UNKNOWN	SYBR	None	0.972158	0.86912	1.08741	23.9345	23.9171	0.0245436		8.9484	0.05079			0.0407368	TRUE	2.47419	TRUE	3	15	1
G12	arh1-2 fei1-C fei2-C	GAUT12	UNKNOWN	SYBR	None	0.972158	0.86912	1.08741	23.8998	23.9171	0.0245436		8.9484	0.05079			0.0407368	TRUE	2.47419	TRUE	3	15	1
H1	Col-0	ACT2	UNKNOWN	SYBR	None				15.9409	15.888	0.0461062							TRUE	1.92032	TRUE	3	8	1
H2	Col-0	ACT2	UNKNOWN	SYBR	None				15.8563	15.888	0.0461062							TRUE	1.92032	TRUE	3	7	1
H3	Col-0	ACT2	UNKNOWN	SYBR	None				15.8669	15.888	0.0461062							TRUE	1.92032	TRUE	3	7	1
H4	Col-0	GAUT4	UNKNOWN	SYBR	None	1	0.900055	1.11104	20.9788	21.0008	0.0827982		5.11274	0.0547154			0	TRUE	2.12921	TRUE	3	13	1
H5	Col-0	GAUT4	UNKNOWN	SYBR	None	1	0.900055	1.11104	20.9312	21.0008	0.0827982		5.11274	0.0547154			0	TRUE	2.12921	TRUE	3	13	1
H6	Col-0	GAUT4	UNKNOWN	SYBR	None	1	0.900055	1.11104	21.0923	21.0008	0.0827982		5.11274	0.0547154			0	TRUE	2.12921	TRUE	3	13	1
H7	Col-0	GAUT8	UNKNOWN	SYBR	None	1	0.920428	1.08645	26.9393	26.9021	0.0586782		11.014	0.0430848			0	TRUE	2.38253	TRUE	3	18	1
H8	Col-0	GAUT8	UNKNOWN	SYBR	None	1	0.920428	1.08645	26.8344	26.9021	0.0586782		11.014	0.0430848			0	TRUE	2.38253	TRUE	3	18	1
H9	Col-0	GAUT8	UNKNOWN	SYBR	None	1	0.920428	1.08645	26.9324	26.9021	0.0586782		11.014	0.0430848			0	TRUE	2.38253	TRUE	3	18	1
H10	Col-0	GAUT12	UNKNOWN	SYBR	None	1	0.86382	1.15765	24.9369	24.7957	0.123422		8.90766	0.0760676			0	TRUE	2.47419	TRUE	3	16	1
H11	Col-0	GAUT12	UNKNOWN	SYBR	None	1	0.86382	1.15765	24.7415	24.7957	0.123422		8.90766	0.0760676			0	TRUE	2.47419	TRUE	3	15	1
H12	Col-0	GAUT12	UNKNOWN	SYBR	None	1	0.86382	1.15765	24.7086	24.7957	0.123422		8.90766	0.0760676			0	TRUE	2.47419	TRUE	3	16	1
Analysis Type	Singleplex
Endogenous Control	ACT2
RQ Min/Max Confidence Level	95.0
Reference Sample	Col-0
Block Type	96well
Chemistry	SYBR_GREEN
Experiment File Name	F:\LILAB\KINGCO\CHONGFU\CHONGFU-247-1EXPA-PME.eds
Experiment Run End Time	2022-06-20 20:09:38 PM CST
Instrument Type	steponeplus
Passive Reference	ROX
Well	Sample Name	Target Name	Task	Reporter	Quencher	RQ	RQ Min	RQ Max	Cт	Cт Mean	Cт SD	ΔCт	ΔCт Mean	ΔCт SE	HK Control ΔCт Mean	HK Control ΔCт SE	ΔΔCт	Automatic Ct Threshold	Ct Threshold	Automatic Baseline	Baseline Start	Baseline End	Efficiency
A2	arh1-2 fei1-C fei2-C	EXPA8	UNKNOWN	SYBR	None	1.09584	0.90882	1.32134	21.5431	21.6183	0.10629		5.80626	0.0848301			-0.132034	TRUE	2.5013	TRUE	3	14	1
A3	arh1-2 fei1-C fei2-C	EXPA8	UNKNOWN	SYBR	None	1.09584	0.90882	1.32134	21.6934	21.6183	0.10629		5.80626	0.0848301			-0.132034	TRUE	2.5013	TRUE	3	13	1
A4	arh1-2 fei1-C fei2-C	EXPA18	UNKNOWN	SYBR	None	0.6386	0.568066	0.717892	18.4944	18.5007	0.0803359		2.68871	0.0608169			0.647016	TRUE	2.16272	TRUE	3	10	1
A5	arh1-2 fei1-C fei2-C	EXPA18	UNKNOWN	SYBR	None	0.6386	0.568066	0.717892	18.584	18.5007	0.0803359		2.68871	0.0608169			0.647016	TRUE	2.16272	TRUE	3	10	1
A6	arh1-2 fei1-C fei2-C	EXPA18	UNKNOWN	SYBR	None	0.6386	0.568066	0.717892	18.4237	18.5007	0.0803359		2.68871	0.0608169			0.647016	TRUE	2.16272	TRUE	3	10	1
A7	arh1-2 fei1-C fei2-C	PME41	UNKNOWN	SYBR	None	0.828965	0.719916	0.954531	24.9464	25.0166	0.107105		9.20456	0.0732887			0.270617	TRUE	2.41379	TRUE	3	16	1
A8	arh1-2 fei1-C fei2-C	PME41	UNKNOWN	SYBR	None	0.828965	0.719916	0.954531	24.9635	25.0166	0.107105		9.20456	0.0732887			0.270617	TRUE	2.41379	TRUE	3	17	1
A9	arh1-2 fei1-C fei2-C	PME41	UNKNOWN	SYBR	None	0.828965	0.719916	0.954531	25.1399	25.0166	0.107105		9.20456	0.0732887			0.270617	TRUE	2.41379	TRUE	3	16	1
A10	arh1-2 fei1-C fei2-C	QUA2	UNKNOWN	SYBR	None	0.802666	0.737183	0.873966	24.8831	24.9019	0.0349899		9.08992	0.0442211			0.317128	TRUE	2.27819	TRUE	3	16	1
A11	arh1-2 fei1-C fei2-C	QUA2	UNKNOWN	SYBR	None	0.802666	0.737183	0.873966	24.8804	24.9019	0.0349899		9.08992	0.0442211			0.317128	TRUE	2.27819	TRUE	3	15	1
A12	arh1-2 fei1-C fei2-C	QUA2	UNKNOWN	SYBR	None	0.802666	0.737183	0.873966	24.9423	24.9019	0.0349899		9.08992	0.0442211			0.317128	TRUE	2.27819	TRUE	3	16	1
B1	Col-0	EXPA8	UNKNOWN	SYBR	None	1	0.838954	1.19196	22.6835	22.8414	0.137124		5.9383	0.0912447			0	TRUE	2.5013	TRUE	3	14	1
B2	Col-0	EXPA8	UNKNOWN	SYBR	None	1	0.838954	1.19196	22.9303	22.8414	0.137124		5.9383	0.0912447			0	TRUE	2.5013	TRUE	3	15	1
B3	Col-0	EXPA8	UNKNOWN	SYBR	None	1	0.838954	1.19196	22.9104	22.8414	0.137124		5.9383	0.0912447			0	TRUE	2.5013	TRUE	3	14	1
B4	Col-0	EXPA18	UNKNOWN	SYBR	None	1	0.868049	1.15201	18.8515	18.9448	0.10023		2.04169	0.0735297			0	TRUE	2.16272	TRUE	3	10	1
B5	Col-0	EXPA18	UNKNOWN	SYBR	None	1	0.868049	1.15201	19.0508	18.9448	0.10023		2.04169	0.0735297			0	TRUE	2.16272	TRUE	3	11	1
B6	Col-0	EXPA18	UNKNOWN	SYBR	None	1	0.868049	1.15201	18.9321	18.9448	0.10023		2.04169	0.0735297			0	TRUE	2.16272	TRUE	3	10	1
B7	Col-0	PME41	UNKNOWN	SYBR	None	1	0.911239	1.09741	25.8141	25.8371	0.0287135		8.93394	0.0482987			0	TRUE	2.41379	TRUE	3	17	1
B8	Col-0	PME41	UNKNOWN	SYBR	None	1	0.911239	1.09741	25.8692	25.8371	0.0287135		8.93394	0.0482987			0	TRUE	2.41379	TRUE	3	17	1
B9	Col-0	PME41	UNKNOWN	SYBR	None	1	0.911239	1.09741	25.8278	25.8371	0.0287135		8.93394	0.0482987			0	TRUE	2.41379	TRUE	3	17	1
B10	Col-0	QUA2	UNKNOWN	SYBR	None	1	0.91116	1.0975	25.644	25.6759	0.0289397		8.77279	0.0483437			0	TRUE	2.27819	TRUE	3	16	1
B11	Col-0	QUA2	UNKNOWN	SYBR	None	1	0.91116	1.0975	25.6831	25.6759	0.0289397		8.77279	0.0483437			0	TRUE	2.27819	TRUE	3	16	1
B12	Col-0	QUA2	UNKNOWN	SYBR	None	1	0.91116	1.0975	25.7006	25.6759	0.0289397		8.77279	0.0483437			0	TRUE	2.27819	TRUE	3	17	1
C1	arh1-2 fei1-C fei2-C	EXPA2	UNKNOWN	SYBR	None	0.441197	0.375233	0.518757	28.7779	28.7986	0.128846		12.9866	0.0841495			1.1805	TRUE	2.77489	TRUE	3	20	1
C2	arh1-2 fei1-C fei2-C	EXPA2	UNKNOWN	SYBR	None	0.441197	0.375233	0.518757	28.6814	28.7986	0.128846		12.9866	0.0841495			1.1805	TRUE	2.77489	TRUE	3	20	1
C3	arh1-2 fei1-C fei2-C	EXPA2	UNKNOWN	SYBR	None	0.441197	0.375233	0.518757	28.9366	28.7986	0.128846		12.9866	0.0841495			1.1805	TRUE	2.77489	TRUE	3	21	1
C4	arh1-2 fei1-C fei2-C	EXPA17	UNKNOWN	SYBR	None	0.373246	0.342576	0.406661	22.8945	22.9307	0.0362332		7.11866	0.0445536			1.4218	TRUE	2.31261	TRUE	3	15	1
C5	arh1-2 fei1-C fei2-C	EXPA17	UNKNOWN	SYBR	None	0.373246	0.342576	0.406661	22.9305	22.9307	0.0362332		7.11866	0.0445536			1.4218	TRUE	2.31261	TRUE	3	15	1
C6	arh1-2 fei1-C fei2-C	EXPA17	UNKNOWN	SYBR	None	0.373246	0.342576	0.406661	22.967	22.9307	0.0362332		7.11866	0.0445536			1.4218	TRUE	2.31261	TRUE	3	15	1
C7	arh1-2 fei1-C fei2-C	PME8	UNKNOWN	SYBR	None	0.88792	0.811148	0.971958	23.9314	23.8817	0.0445184		8.06966	0.0469897			0.171498	TRUE	2.87859	TRUE	3	15	1
C8	arh1-2 fei1-C fei2-C	PME8	UNKNOWN	SYBR	None	0.88792	0.811148	0.971958	23.868	23.8817	0.0445184		8.06966	0.0469897			0.171498	TRUE	2.87859	TRUE	3	15	1
C9	arh1-2 fei1-C fei2-C	PME8	UNKNOWN	SYBR	None	0.88792	0.811148	0.971958	23.8456	23.8817	0.0445184		8.06966	0.0469897			0.171498	TRUE	2.87859	TRUE	3	15	1
C10	arh1-2 fei1-C fei2-C	PME53	UNKNOWN	SYBR	None	0.465272	0.430888	0.502401	25.8992	25.8881	0.0115055		10.0761	0.039894			1.10385	TRUE	3.03816	TRUE	3	17	1
C11	arh1-2 fei1-C fei2-C	PME53	UNKNOWN	SYBR	None	0.465272	0.430888	0.502401	25.8889	25.8881	0.0115055		10.0761	0.039894			1.10385	TRUE	3.03816	TRUE	3	17	1
C12	arh1-2 fei1-C fei2-C	PME53	UNKNOWN	SYBR	None	0.465272	0.430888	0.502401	25.8762	25.8881	0.0115055		10.0761	0.039894			1.10385	TRUE	3.03816	TRUE	3	17	1
D1	Col-0	EXPA2	UNKNOWN	SYBR	None	1	0.914487	1.09351	28.725	28.7092	0.0172908		11.8061	0.04645			0	TRUE	2.77489	TRUE	3	20	1
D2	Col-0	EXPA2	UNKNOWN	SYBR	None	1	0.914487	1.09351	28.7118	28.7092	0.0172908		11.8061	0.04645			0	TRUE	2.77489	TRUE	3	20	1
D3	Col-0	EXPA2	UNKNOWN	SYBR	None	1	0.914487	1.09351	28.6908	28.7092	0.0172908		11.8061	0.04645			0	TRUE	2.77489	TRUE	3	20	1
D4	Col-0	EXPA17	UNKNOWN	SYBR	None	1	0.880808	1.13532	22.5763	22.6	0.0829074		5.69686	0.0659481			0	TRUE	2.31261	TRUE	3	14	1
D5	Col-0	EXPA17	UNKNOWN	SYBR	None	1	0.880808	1.13532	22.6921	22.6	0.0829074		5.69686	0.0659481			0	TRUE	2.31261	TRUE	3	15	1
D6	Col-0	EXPA17	UNKNOWN	SYBR	None	1	0.880808	1.13532	22.5315	22.6	0.0829074		5.69686	0.0659481			0	TRUE	2.31261	TRUE	3	15	1
D7	Col-0	PME8	UNKNOWN	SYBR	None	1	0.907126	1.10238	24.7677	24.8013	0.0390155		7.89816	0.0506492			0	TRUE	2.87859	TRUE	3	17	1
D8	Col-0	PME8	UNKNOWN	SYBR	None	1	0.907126	1.10238	24.8441	24.8013	0.0390155		7.89816	0.0506492			0	TRUE	2.87859	TRUE	3	16	1
D9	Col-0	PME8	UNKNOWN	SYBR	None	1	0.907126	1.10238	24.792	24.8013	0.0390155		7.89816	0.0506492			0	TRUE	2.87859	TRUE	3	16	1
D10	Col-0	PME53	UNKNOWN	SYBR	None	1	0.877405	1.13972	25.7746	25.8753	0.0876449		8.9722	0.0679595			0	TRUE	3.03816	TRUE	3	17	1
D11	Col-0	PME53	UNKNOWN	SYBR	None	1	0.877405	1.13972	25.9173	25.8753	0.0876449		8.9722	0.0679595			0	TRUE	3.03816	TRUE	3	17	1
D12	Col-0	PME53	UNKNOWN	SYBR	None	1	0.877405	1.13972	25.9341	25.8753	0.0876449		8.9722	0.0679595			0	TRUE	3.03816	TRUE	3	17	1
E1	arh1-2 fei1-C fei2-C	EXPA1	UNKNOWN	SYBR	None	0.489654	0.413068	0.58044	23.9639	23.8105	0.137081		7.9985	0.0883807			1.03017	TRUE	2.60887	TRUE	3	16	1
E2	arh1-2 fei1-C fei2-C	EXPA1	UNKNOWN	SYBR	None	0.489654	0.413068	0.58044	23.6999	23.8105	0.137081		7.9985	0.0883807			1.03017	TRUE	2.60887	TRUE	3	15	1
E3	arh1-2 fei1-C fei2-C	EXPA1	UNKNOWN	SYBR	None	0.489654	0.413068	0.58044	23.7679	23.8105	0.137081		7.9985	0.0883807			1.03017	TRUE	2.60887	TRUE	3	15	1
E4	arh1-2 fei1-C fei2-C	EXPA15	UNKNOWN	SYBR	None	0.390572	0.347603	0.438852	21.1517	21.224	0.0797568		5.412	0.0605623			1.35634	TRUE	2.07281	TRUE	3	13	1
E5	arh1-2 fei1-C fei2-C	EXPA15	UNKNOWN	SYBR	None	0.390572	0.347603	0.438852	21.3096	21.224	0.0797568		5.412	0.0605623			1.35634	TRUE	2.07281	TRUE	3	14	1
E6	arh1-2 fei1-C fei2-C	EXPA15	UNKNOWN	SYBR	None	0.390572	0.347603	0.438852	21.2108	21.224	0.0797568		5.412	0.0605623			1.35634	TRUE	2.07281	TRUE	3	14	1
E7	arh1-2 fei1-C fei2-C	PME5	UNKNOWN	SYBR	None	0.712811	0.65207	0.779209	23.1446	23.1263	0.0422266		7.31425	0.0462792			0.488409	TRUE	1.6544	TRUE	3	16	1
E8	arh1-2 fei1-C fei2-C	PME5	UNKNOWN	SYBR	None	0.712811	0.65207	0.779209	23.078	23.1263	0.0422266		7.31425	0.0462792			0.488409	TRUE	1.6544	TRUE	3	16	1
E9	arh1-2 fei1-C fei2-C	PME5	UNKNOWN	SYBR	None	0.712811	0.65207	0.779209	23.1563	23.1263	0.0422266		7.31425	0.0462792			0.488409	TRUE	1.6544	TRUE	3	15	1
E10	arh1-2 fei1-C fei2-C	PME46	UNKNOWN	SYBR	None	0.942883	0.830708	1.0702	18.8165	18.8584	0.0591553		3.04633	0.0574202			0.08485	TRUE	2.91731	TRUE	1	2	1
E12	arh1-2 fei1-C fei2-C	PME46	UNKNOWN	SYBR	None	0.942883	0.830708	1.0702	18.9002	18.8584	0.0591553		3.04633	0.0574202			0.08485	TRUE	2.91731	TRUE	1	2	1
F1	Col-0	EXPA1	UNKNOWN	SYBR	None	1	0.895011	1.11731	23.9298	23.8715	0.0615784		6.96834	0.057636			0	TRUE	2.60887	TRUE	3	16	1
F2	Col-0	EXPA1	UNKNOWN	SYBR	None	1	0.895011	1.11731	23.807	23.8715	0.0615784		6.96834	0.057636			0	TRUE	2.60887	TRUE	3	15	1
F3	Col-0	EXPA1	UNKNOWN	SYBR	None	1	0.895011	1.11731	23.8775	23.8715	0.0615784		6.96834	0.057636			0	TRUE	2.60887	TRUE	3	15	1
F4	Col-0	EXPA15	UNKNOWN	SYBR	None	1	0.913183	1.09507	20.9331	20.9588	0.0225212		4.05566	0.0471912			0	TRUE	2.07281	TRUE	3	13	1
F5	Col-0	EXPA15	UNKNOWN	SYBR	None	1	0.913183	1.09507	20.975	20.9588	0.0225212		4.05566	0.0471912			0	TRUE	2.07281	TRUE	3	13	1
F6	Col-0	EXPA15	UNKNOWN	SYBR	None	1	0.913183	1.09507	20.9682	20.9588	0.0225212		4.05566	0.0471912			0	TRUE	2.07281	TRUE	3	13	1
F7	Col-0	PME5	UNKNOWN	SYBR	None	1	0.809047	1.23602	23.9277	23.729	0.173771		6.82584	0.110106			0	TRUE	1.6544	TRUE	3	16	1
F8	Col-0	PME5	UNKNOWN	SYBR	None	1	0.809047	1.23602	23.6536	23.729	0.173771		6.82584	0.110106			0	TRUE	1.6544	TRUE	3	16	1
F9	Col-0	PME5	UNKNOWN	SYBR	None	1	0.809047	1.23602	23.6056	23.729	0.173771		6.82584	0.110106			0	TRUE	1.6544	TRUE	3	16	1
F10	Col-0	PME46	UNKNOWN	SYBR	None	1	0.822163	1.2163	19.9409	19.8646	0.107908		2.96148	0.0887695			0	TRUE	2.91731	TRUE	1	2	1
F11	Col-0	PME46	UNKNOWN	SYBR	None	1	0.822163	1.2163	19.7883	19.8646	0.107908		2.96148	0.0887695			0	TRUE	2.91731	TRUE	1	2	1
G1	arh1-2 fei1-C fei2-C	ACT2	UNKNOWN	SYBR	None				15.878	15.812	0.0681338							TRUE	2.89287	TRUE	3	7	1
G2	arh1-2 fei1-C fei2-C	ACT2	UNKNOWN	SYBR	None				15.7419	15.812	0.0681338							TRUE	2.89287	TRUE	3	7	1
G3	arh1-2 fei1-C fei2-C	ACT2	UNKNOWN	SYBR	None				15.8162	15.812	0.0681338							TRUE	2.89287	TRUE	3	7	1
G4	arh1-2 fei1-C fei2-C	EXPA12	UNKNOWN	SYBR	None	0.531778	0.478722	0.590713	27.7641	27.6892	0.0656206		11.8772	0.0546146			0.911105	TRUE	2.15026	TRUE	3	20	1
G5	arh1-2 fei1-C fei2-C	EXPA12	UNKNOWN	SYBR	None	0.531778	0.478722	0.590713	27.6621	27.6892	0.0656206		11.8772	0.0546146			0.911105	TRUE	2.15026	TRUE	3	20	1
G6	arh1-2 fei1-C fei2-C	EXPA12	UNKNOWN	SYBR	None	0.531778	0.478722	0.590713	27.6415	27.6892	0.0656206		11.8772	0.0546146			0.911105	TRUE	2.15026	TRUE	3	20	1
G7	arh1-2 fei1-C fei2-C	PME2	UNKNOWN	SYBR	None	0.728668	0.675192	0.786379	20.9321	20.9316	0.00798263		5.11953	0.0396062			0.456667	TRUE	2.3647	TRUE	3	13	1
G8	arh1-2 fei1-C fei2-C	PME2	UNKNOWN	SYBR	None	0.728668	0.675192	0.786379	20.9393	20.9316	0.00798263		5.11953	0.0396062			0.456667	TRUE	2.3647	TRUE	3	13	1
G9	arh1-2 fei1-C fei2-C	PME2	UNKNOWN	SYBR	None	0.728668	0.675192	0.786379	20.9233	20.9316	0.00798263		5.11953	0.0396062			0.456667	TRUE	2.3647	TRUE	3	13	1
G10	arh1-2 fei1-C fei2-C	PME44	UNKNOWN	SYBR	None	0.525283	0.479981	0.574859	28.7952	28.782	0.0441186		12.9699	0.0468639			0.928835	TRUE	2.40303	TRUE	3	20	1
G11	arh1-2 fei1-C fei2-C	PME44	UNKNOWN	SYBR	None	0.525283	0.479981	0.574859	28.7327	28.782	0.0441186		12.9699	0.0468639			0.928835	TRUE	2.40303	TRUE	3	20	1
G12	arh1-2 fei1-C fei2-C	PME44	UNKNOWN	SYBR	None	0.525283	0.479981	0.574859	28.8179	28.782	0.0441186		12.9699	0.0468639			0.928835	TRUE	2.40303	TRUE	3	20	1
H1	Col-0	ACT2	UNKNOWN	SYBR	None				16.8162	16.9031	0.0785737							TRUE	2.89287	TRUE	3	8	1
H2	Col-0	ACT2	UNKNOWN	SYBR	None				16.9691	16.9031	0.0785737							TRUE	2.89287	TRUE	3	7	1
H3	Col-0	ACT2	UNKNOWN	SYBR	None				16.924	16.9031	0.0785737							TRUE	2.89287	TRUE	3	5	1
H4	Col-0	EXPA12	UNKNOWN	SYBR	None	1	0.891741	1.1214	27.9257	27.8692	0.0667867		10.9661	0.0595379			0	TRUE	2.15026	TRUE	3	19	1
H5	Col-0	EXPA12	UNKNOWN	SYBR	None	1	0.891741	1.1214	27.7955	27.8692	0.0667867		10.9661	0.0595379			0	TRUE	2.15026	TRUE	3	20	1
H6	Col-0	EXPA12	UNKNOWN	SYBR	None	1	0.891741	1.1214	27.8865	27.8692	0.0667867		10.9661	0.0595379			0	TRUE	2.15026	TRUE	3	19	1
H7	Col-0	PME2	UNKNOWN	SYBR	None	1	0.814245	1.22813	21.4846	21.566	0.115067		4.66286	0.0931566			0	TRUE	2.3647	TRUE	3	13	1
H8	Col-0	PME2	UNKNOWN	SYBR	None	1	0.814245	1.22813	21.6473	21.566	0.115067		4.66286	0.0931566			0	TRUE	2.3647	TRUE	3	14	1
H10	Col-0	PME44	UNKNOWN	SYBR	None	1	0.915597	1.09218	28.9371	28.9442	0.0111548		12.0411	0.0458194			0	TRUE	2.40303	TRUE	3	20	1
H11	Col-0	PME44	UNKNOWN	SYBR	None	1	0.915597	1.09218	28.9385	28.9442	0.0111548		12.0411	0.0458194			0	TRUE	2.40303	TRUE	3	20	1
H12	Col-0	PME44	UNKNOWN	SYBR	None	1	0.915597	1.09218	28.9571	28.9442	0.0111548		12.0411	0.0458194			0	TRUE	2.40303	TRUE	3	20	1
Analysis Type	Singleplex
Endogenous Control	ACT2
RQ Min/Max Confidence Level	95.0
Reference Sample	Col-0
Block Type	96well
Chemistry	SYBR_GREEN
Experiment File Name	F:\LILAB\KINGCO\247-QUA.eds
Experiment Run End Time	2022-06-13 17:23:47 PM CST
Instrument Type	steponeplus
Passive Reference	ROX
Well	Sample Name	Target Name	Task	Reporter	Quencher	RQ	RQ Min	RQ Max	Cт	Cт Mean	Cт SD	ΔCт	ΔCт Mean	ΔCт SE	HK Control ΔCт Mean	HK Control ΔCт SE	ΔΔCт	Automatic Ct Threshold	Ct Threshold	Automatic Baseline	Baseline Start	Baseline End	Efficiency	Comments
E2	arh1-2 fei1-C fei2-C	CGR3	UNKNOWN	SYBR	None	0.628574	0.577642	0.683998	20.9158	20.8793	0.0516107		4.96352	0.0383064			0.669845	TRUE	2.39856	TRUE	3	12	1
E3	arh1-2 fei1-C fei2-C	CGR3	UNKNOWN	SYBR	None	0.628574	0.577642	0.683998	20.8428	20.8793	0.0516107		4.96352	0.0383064			0.669845	TRUE	2.39856	TRUE	3	12	1
F1	Col-0	CGR3	UNKNOWN	SYBR	None	1	0.843919	1.18495	20.9066	20.9182	0.0164083		4.29367	0.0569005			0	TRUE	2.39856	TRUE	3	12	1
F2	Col-0	CGR3	UNKNOWN	SYBR	None	1	0.843919	1.18495	20.9298	20.9182	0.0164083		4.29367	0.0569005			0	TRUE	2.39856	TRUE	3	12	1
G1	arh1-2 fei1-C fei2-C	ACT2	UNKNOWN	SYBR	None				15.9153	15.9158	0.0201655							TRUE	2.42699	TRUE	3	7	1
G2	arh1-2 fei1-C fei2-C	ACT2	UNKNOWN	SYBR	None				15.9362	15.9158	0.0201655							TRUE	2.42699	TRUE	3	7	1
G3	arh1-2 fei1-C fei2-C	ACT2	UNKNOWN	SYBR	None				15.8959	15.9158	0.0201655							TRUE	2.42699	TRUE	3	8	1
G5	arh1-2 fei1-C fei2-C	QUA2	UNKNOWN	SYBR	None	0.741636	0.715496	0.768731	26.6522	26.6636	0.0160657		10.7478	0.0162666			0.431217	TRUE	2.65293	TRUE	3	17	1
G6	arh1-2 fei1-C fei2-C	QUA2	UNKNOWN	SYBR	None	0.741636	0.715496	0.768731	26.6749	26.6636	0.0160657		10.7478	0.0162666			0.431217	TRUE	2.65293	TRUE	3	17	1
G7	arh1-2 fei1-C fei2-C	QUA3	UNKNOWN	SYBR	None	0.595968	0.559636	0.634659	19.8308	19.8798	0.0528974		3.96399	0.0326843			0.746692	TRUE	2.27941	TRUE	3	11	1
G8	arh1-2 fei1-C fei2-C	QUA3	UNKNOWN	SYBR	None	0.595968	0.559636	0.634659	19.9359	19.8798	0.0528974		3.96399	0.0326843			0.746692	TRUE	2.27941	TRUE	3	12	1
G9	arh1-2 fei1-C fei2-C	QUA3	UNKNOWN	SYBR	None	0.595968	0.559636	0.634659	19.8727	19.8798	0.0528974		3.96399	0.0326843			0.746692	TRUE	2.27941	TRUE	3	12	1
G10	arh1-2 fei1-C fei2-C	CGR2	UNKNOWN	SYBR	None	0.548381	0.52316	0.574817	19.9385	19.9206	0.0252989		4.00485	0.021344			0.866751	TRUE	2.54786	TRUE	3	12	1
G12	arh1-2 fei1-C fei2-C	CGR2	UNKNOWN	SYBR	None	0.548381	0.52316	0.574817	19.9028	19.9206	0.0252989		4.00485	0.021344			0.866751	TRUE	2.54786	TRUE	3	12	1
H1	Col-0	ACT2	UNKNOWN	SYBR	None				16.6802	16.6245	0.0787789							TRUE	2.42699	TRUE	3	8	1
H3	Col-0	ACT2	UNKNOWN	SYBR	None				16.5688	16.6245	0.0787789							TRUE	2.42699	TRUE	3	8	1
H4	Col-0	QUA2	UNKNOWN	SYBR	None	1	0.845772	1.18235	26.9483	26.9411	0.0101476		10.3166	0.0561653			0	TRUE	2.65293	TRUE	3	17	1
H6	Col-0	QUA2	UNKNOWN	SYBR	None	1	0.845772	1.18235	26.9339	26.9411	0.0101476		10.3166	0.0561653			0	TRUE	2.65293	TRUE	3	18	1
H8	Col-0	QUA3	UNKNOWN	SYBR	None	1	0.809421	1.23545	19.8857	19.8418	0.0620172		3.21729	0.0708952			0	TRUE	2.27941	TRUE	3	12	1
H9	Col-0	QUA3	UNKNOWN	SYBR	None	1	0.809421	1.23545	19.7979	19.8418	0.0620172		3.21729	0.0708952			0	TRUE	2.27941	TRUE	3	12	1
H10	Col-0	CGR2	UNKNOWN	SYBR	None	1	0.846843	1.18086	19.7646	19.7626	0.00282418		3.1381	0.0557409			0	TRUE	2.54786	TRUE	3	11	1
H11	Col-0	CGR2	UNKNOWN	SYBR	None	1	0.846843	1.18086	19.7606	19.7626	0.00282418		3.1381	0.0557409			0	TRUE	2.54786	TRUE	3	11	1
Analysis Type	Singleplex
Endogenous Control	ACT2
RQ Min/Max Confidence Level	95.0
Reference Sample	Col-0

[truncated: 36 more sheets: Figure 5d, Figure 5e, Figure 5f, Figure 6f, Figure 6g, S. Figure 4g, S. Figure 5h, S. Figure 6a, S. Figure 6b, S. Figure 6c, S. Figure 6d, S. Figure 7b, S. Figure 8b, S. Figure 10i, S. Figure 10j, S. Figure 11q, S. Figure 12i, S. Figure 13e, S. Figure 14k, S. Figure 14l …]
